# Supplementary material for: Altered Gene Regulatory Networks Are Associated With the Transition From C3 to Crassulacean Acid Metabolism in Erycina (Oncidiinae: Orchidaceae)
Source: Front Plant Sci. 2019 Jan 28;9:2000. doi: 10.3389/fpls.2018.02000 (PMC6360190; doi:10.3389/fpls.2018.02000)
Supplement: Supplementary file 4 [file Table_1.xlsx]

## Sheet: Data
Species	longname	time	size	total pairs	pseudoaligned filt	included in analysis
E. crista-galli	ecg10	2PM		14592691	12061472	1
E. crista-galli	ecg11	6AM		6253109	5074971	1
E. crista-galli	ecg12	2AM		10432493	8634621	1
E. crista-galli	ecg13	10AM		6990746	5855274	1
E. crista-galli	ecg14	2AM		12414146	10050421	1
E. crista-galli	ecg15	10PM		10835483	8959492	1
E. crista-galli	ecg16	6PM		18256337	14724660	1
E. crista-galli	ecg17	2PM		13328342	10790227	1
E. crista-galli	ecg18	2AM		18020122	14692649	1
E. crista-galli	ecg19	6AM		7064712	5866808	1
E. crista-galli	ecg1	2PM		25644248	21120486	1
E. crista-galli	ecg20	6AM		22003813	18327789	1
E. crista-galli	ecg21	10AM		18964719	15644713	1
E. crista-galli	ecg22	10AM		24799599	19939696	1
E. crista-galli	ecg23	10AM		19981171	15616901	1
E. crista-galli	ecg24	6PM		13543011	10915636	1
E. crista-galli	ecg25	10PM		12760652	10674374	1
E. crista-galli	ecg28	10PM		12825096	10490052	1
E. crista-galli	ecg2	6AM		21679077	18118449	1
E. crista-galli	ecg3	10AM		28949036	24428907	1
E. crista-galli	ecg5	6PM		14564816	12055580	1
E. crista-galli	ecg6	6AM		17672913	14847054	1
E. crista-galli	ecg7	2PM		16976701	13782774	1
E. crista-galli	ecg8	6PM		19111792	15353463	1
E. crista-galli	ecg9	2AM		25167736	20480671	1
E. pusilla	E43	10AM		19781062	17781599	0
E. pusilla	E44	10AM		14332634	12836770	1
E. pusilla	E45	10AM		12675835	11402692	1
E. pusilla	E57	10AM		23545604	21119179	0
E. pusilla	E58	10AM		13644125	12218136	1
E. pusilla	E6	10PM		10195554	9324737	1
E. pusilla	E18	10PM		20898547	18676695	0
E. pusilla	E19	10PM		13237376	11841474	1
E. pusilla	E20	10PM		14428315	13039272	1
E. pusilla	E21	10PM		15574686	14123478	0
E. pusilla	E3	2AM		8162625	7102886	1
E. pusilla	E4	2AM		7784946	6678714	1
E. pusilla	E8	2AM		8773955	7878588	1
E. pusilla	E51	2AM		11366282	10032848	1
E. pusilla	E52	2AM		31428730	27585554	0
E. pusilla	E53	2AM		34839986	30368025	0
E. pusilla	E7	2PM		8226119	7160355	1
E. pusilla	E9	2PM		5731564	4978423	0
E. pusilla	E10	2PM		9922639	8940078	1
E. pusilla	E12	2PM		13034769	11744471	1
E. pusilla	E54	2PM		21863905	19426722	0
E. pusilla	E56	2PM		15540272	14011281	0
E. pusilla	E47	6AM		16948657	14814597	1
E. pusilla	E48	6AM		15259625	13225951	1
E. pusilla	E49	6AM		16956176	14673342	0
E. pusilla	E50	6AM		19069741	16844116	0
E. pusilla	E59	6AM		20964795	18899783	0
E. pusilla	E60	6AM		22001379	19472577	0
E. pusilla	E5	6PM		8957000	7829043	1
E. pusilla	E14	6PM		12850464	11492863	1
E. pusilla	E15	6PM		18623841	16520353	1
E. pusilla	E16	6PM		26827222	23661907	0
E. pusilla	E17	6PM		27163597	24239051	0
E. pusilla	ep2	8AM	Large	5800614	5152366	0
E. pusilla	ep5	6AM	Med-2	6496234	5762731	1
E. pusilla	ep10	12PM	Large	14748656	12896991	0
E. pusilla	ep12	4PM	Large	7724583	6756495	0
E. pusilla	ep14	10AM	Large	5369863	4776692	0
E. pusilla	ep15	6AM	Med-1	16428102	14485439	1
E. pusilla	ep16	12AM	Large	5497330	4908014	0
E. pusilla	ep17	6PM	Large	18748297	16191148	0
E. pusilla	ep19	4AM	Large	17886937	15788039	0
E. pusilla	ep20	10PM	Large	17294349	15288435	0
E. pusilla	ep21	6AM	Large	58235877	51115606	0
E. pusilla	ep22	8PM	Large	65029290	57539481	0
E. pusilla	ep23	2PM	Large	46254479	40847217	0
E. pusilla	ep24	2AM	Large	25502549	22619535	0
E. pusilla	ep1	10PM	Med-1	8151349	7378868	1
E. pusilla	ep3	12AM	Med-2	5247616	4768629	0
E. pusilla	ep4	4AM	Med-2	8444788	7676390	0
E. pusilla	ep6	10AM	Med-2	5801623	5272022	1
E. pusilla	ep7	2AM	Med-2	5129548	4615145	0
E. pusilla	ep8	4PM	Med-1	5199352	4689703	0
E. pusilla	ep9	10PM	Med-2	5075470	4482125	0
E. pusilla	ep11	8PM	Med-2	5108308	4582387	0
E. pusilla	ep13	6PM	Med-2	5278462	4760622	1
E. pusilla	ep18	12PM	Med-1	18398797	16363303	0
E. pusilla	ep25	4AM	Med-1	12438654	11312856	0
E. pusilla	ep26	4PM	Med-2	10137332	8958973	0
E. pusilla	ep27	12PM	Med-2	6068626	5421637	0
E. pusilla	ep28	2AM	Med-1	21763578	19590495	0
E. pusilla	ep29	8AM	Med-1	15723517	14081191	0
E. pusilla	ep30	2PM	Med-1	23099953	20698329	0
E. pusilla	ep31	10AM	Med-1	20882481	18541622	0
E. pusilla	ep32	8AM	Med-2	22879615	20527596	0
E. pusilla	ep33	2PM	Med-2	7504848	6730076	1
E. pusilla	ep34	6PM	Med-1	21871009	19653229	0
E. pusilla	ep35	8PM	Med-1	14964072	13656902	0
E. pusilla	ep36	12AM	Med-1	6640325	5954589	0
