# Supplementary material for: Altered Gene Regulatory Networks Are Associated With the Transition From C3 to Crassulacean Acid Metabolism in Erycina (Oncidiinae: Orchidaceae)
Source: Front Plant Sci. 2019 Jan 28;9:2000. doi: 10.3389/fpls.2018.02000 (PMC6360190; doi:10.3389/fpls.2018.02000)
Supplement: Supplementary file 6 [file Table_3.xlsx]

## Sheet: Data
OrthoGroup ID	#Directed Edges E.cg	Z-score E.cg	#Directed Edges E.p	Z-score E.p	Difference (Z-score)	Annotation (Tair 10)	Short name
1922	419	4.73991	36	-0.129017	4.86893	IBR domain containing protein	RSL1
2844	385	4.29279	34.5	-0.168998	4.46179	0
4045	381	4.24019	34	-0.182326	4.42251	0
9344	376	4.17443	46	0.137529	4.0369	0
1892	416	4.70046	71	0.803893	3.89657	Sec1/munc18-like (SM) proteins superfamily
2260	326	3.5169	27	-0.368908	3.88581	RING/U-box superfamily protein
4813	309	3.29334	25	-0.422217	3.71556	Homeodomain-like superfamily protein	response to ABA
249	290	3.04348	19	-0.582144	3.62562	actin 3
1661	254	2.57006	2	-1.03527	3.60533	Ca2+ activated outward rectifying K+ channel 5	TPKs
4557	348	3.80622	51	0.270802	3.53541	chromatin-remodeling protein 11
5709	333	3.60896	44	0.08422	3.52474	histone methyltransferases(H3-K4 specific);histone methyltransferases(H3-K36 specific)
4393	326	3.5169	43	0.0575654	3.45934	zinc knuckle (CCHC-type) family protein
488	278	2.88567	22	-0.502181	3.38785	chloride channel A
2110	269	2.76732	18	-0.608799	3.37612	Clp ATPase
6321	260	2.64896	14	-0.715417	3.36438	RNA recognition motif (RRM)-containing protein
4908	245	2.4517	12	-0.768726	3.22043	binding;RNA binding
1185	232	2.28074	7	-0.901999	3.18274	RING/U-box superfamily protein
6121	246	2.46485	15	-0.688763	3.15361	topoisomerase 3alpha
3378	281	2.92512	33	-0.20898	3.1341	SAP domain-containing protein
739	282	2.93827	34.5	-0.168998	3.10727	RNA-binding (RRM/RBD/RNP motifs) family protein
2840	280	2.91197	34	-0.182326	3.0943	SPT2 chromatin protein
2366	235	2.32019	13	-0.742072	3.06227	SMAD/FHA domain-containing protein
2077	342	3.72731	66.6667	0.68839	3.03892	Splicing factor, CC1-like
2124	306.5	3.26047	49.5	0.23082	3.02964	dynamin related protein
699	205	1.92568	1.5	-1.0486	2.97428	alpha/beta-Hydrolases superfamily protein
5489	260	2.64896	29	-0.315599	2.96456	zinc ion binding
4089	231	2.26759	15	-0.688763	2.95636	ARM repeat superfamily protein
4699	205.5	1.93225	4	-0.981963	2.91421	0
6495	269	2.76732	36	-0.129017	2.89633	plant U-box 8
701	263	2.68841	33.3333	-0.200095	2.88851	BAK1-interacting receptor-like kinase 1
10267	318	3.4117	63	0.590657	2.82104	embryo defective 2737
4553	228	2.22814	19	-0.582144	2.81028	mitotic phosphoprotein N' end (MPPN) family protein
1138	210	1.99143	12	-0.768726	2.76016	Phosphoinositide phosphatase family protein
2731	272	2.80677	45.5	0.124202	2.68257	WRKY DNA-binding protein 3
3150	257.5	2.61608	38.5	-0.0623802	2.67846	DEA(D/H)-box RNA helicase family protein
4137	207	1.95198	14	-0.715417	2.66739	Galactose oxidase/kelch repeat superfamily protein
2159	188.5	1.70869	5	-0.955308	2.664	Tetratricopeptide repeat (TPR)-like superfamily protein
5981	189	1.71527	6	-0.928654	2.64392	Peptidase family M48 family protein
2025	192	1.75472	8	-0.875345	2.63006	Heat shock protein DnaJ, N-terminal with domain of unknown function (DUF1977)
2848	234	2.30704	29	-0.315599	2.62264	sorting nexin 2B
8300	237	2.3465	31	-0.262289	2.60879	ortholog of maize chloroplast splicing factor CRS1
7678	277	2.87252	52	0.297457	2.57506	RNA-binding (RRM/RBD/RNP motifs) family protein
861	184.5	1.65609	7	-0.901999	2.55809	evolutionarily conserved C-terminal region 7
8258	193	1.76787	12	-0.768726	2.53659	0
550	232.25	2.28403	33	-0.20898	2.49301	global transcription factor group E3
7974	290	3.04348	62	0.564002	2.47948	pre-mRNA-processing protein 40C
864	207	1.95198	22	-0.502181	2.45416	CCCH-type zinc fingerfamily protein with RNA-binding domain
4412	322	3.4643	79	1.01713	2.44717	autophagy 9 (APG9)
3296	288	3.01718	64	0.617311	2.39987	zinc-dependent activator protein-1	ZAP1
3827	187	1.68896	15	-0.688763	2.37773	DNA/RNA-binding protein Kin17, conserved region
4974	259	2.63581	51	0.270802	2.36501	XB3 ortholog 4 in Arabidopsis thaliana
1525	165	1.39965	6	-0.928654	2.3283	DNA binding;zinc ion binding;DNA binding
3928	195	1.79417	21	-0.528835	2.323	ENTH/VHS family protein
2314	229	2.24129	38	-0.0757074	2.317	protein phosphatase 2A-4
9481	281	2.92512	64	0.617311	2.30781	Erythronate-4-phosphate dehydrogenase family protein
4424	153	1.24184	1	-1.06193	2.30377	aspartate aminotransferase
1065	211.5	2.01116	31	-0.262289	2.27344	P-loop containing nucleoside triphosphate hydrolases superfamily protein
5776	302	3.20129	76	0.937166	2.26412	RING/U-box superfamily protein
1570	342	3.72731	96	1.47026	2.25705	PapD-like superfamily protein
2334	240	2.38595	46	0.137529	2.24842	TRAF-like superfamily protein
7237	211	2.00458	32	-0.235635	2.24021	phosphoglucosamine mutase-related
1551	236	2.33335	44.5	0.0975473	2.2358	mitogen-activated protein kinase kinase kinase 9
683	165	1.39965	10	-0.822035	2.22169	Heavy metal transport/detoxification superfamily protein
6157	164	1.3865	10	-0.822035	2.20854	#N/A
1419	166	1.4128	11	-0.795381	2.20818	0
7263	171	1.47855	15	-0.688763	2.16732	Transducin/WD40 repeat-like superfamily protein
524	193	1.76787	26.3333	-0.386677	2.15455	alpha/beta-Hydrolases superfamily protein
3875	263	2.68841	61	0.537348	2.15106	BLISTER
5003	266	2.72786	63	0.590657	2.13721	ARM repeat superfamily protein
2721	141.5	1.09061	2	-1.03527	2.12588	RNA binding;abscisic acid binding	FCA
2676	149.333	1.19362	6	-0.928654	2.12228	Calreticulin family protein
6533	285	2.97773	73	0.857203	2.12052	lon protease 2
2538	228	2.22814	46	0.137529	2.09061	Ankyrin repeat family protein	INT1
1191	147	1.16294	7	-0.901999	2.06494	secretion-associated RAS super family 1
474	170	1.4654	18.6667	-0.591029	2.05643	Transcription factor jumonji (jmjC) domain-containing protein
3703	170	1.4654	19	-0.582144	2.04755	ubiquitin-associated (UBA)/TS-N domain-containing protein / octicosapeptide/Phox/Bemp1 (PB1) domain-containing protein
5311	216	2.07033	43	0.0575654	2.01277	LSD1-like 3
2655	141.5	1.09061	7	-0.901999	1.99261	BTB/POZ domain-containing protein
568	153	1.24184	14	-0.715417	1.95726	syntaxin of plants 125
2356	165	1.39965	20	-0.55549	1.95514	Sec14p-like phosphatidylinositol transfer family protein
860	197	1.82047	36	-0.129017	1.94949	DA1-related protein 2
6361	130	0.939379	3	-1.00862	1.948	Endosomal targeting BRO1-like domain-containing protein
1841	161	1.34705	19	-0.582144	1.92919	0
296	124	0.860475	1	-1.06193	1.9224	Flavin-binding monooxygenase family protein
3436	138	1.04458	8	-0.875345	1.91993	serine/threonine protein kinase 2
7563	225	2.18869	51	0.270802	1.91789	hydroxyproline-rich glycoprotein family protein
673	166.5	1.41938	22.3333	-0.493296	1.91267	myb domain protein 3r-5
2270	259	2.63581	68	0.72393	1.91188	0
748	229	2.24129	53.5	0.337438	1.90385	IAA-leucine-resistant (ILR1)-like 3
1663	159	1.32075	19	-0.582144	1.90289	ankyrin repeat family protein
8022	193	1.76787	175	3.57597	-1.8081	alpha 1,4-glycosyltransferase family protein
7348	22	-0.480889	91	1.33698	-1.81787	DegP protease 10
9808	28	-0.401985	94	1.41695	-1.81893	NYC1-like
2068	20	-0.507191	92	1.36364	-1.87083	Pentatricopeptide repeat (PPR) superfamily protein
2395	15	-0.572944	90	1.31033	-1.88327	SecY protein transport family protein
4954	13	-0.599245	91	1.33698	-1.93623	Major facilitator superfamily protein
4977	13	-0.599245	92	1.36364	-1.96288	Ribosomal RNA adenine dimethylase family protein
5917	38	-0.270479	106	1.7368	-2.00728	hydroxyproline-rich glycoprotein family protein
6375	22	-0.480889	99	1.55022	-2.03111	iron regulated 2
6406	1	-0.757052	90	1.31033	-2.06738	0
6062	19	-0.520341	99	1.55022	-2.07056	0
5511	51	-0.099521	115	1.97669	-2.07622	0
1240	38	-0.270479	110	1.84342	-2.1139	RNA-binding (RRM/RBD/RNP motifs) family protein
4381	47	-0.152123	115	1.97669	-2.12882	RNA-binding KH domain-containing protein
9419	12.5	-0.60582	98	1.52357	-2.12939	0
736	12	-0.612396	98	1.52357	-2.13596	aldehyde dehydrogenase 3H1
5909	28	-0.401985	106	1.7368	-2.13879	C2 calcium/lipid-binding endonuclease/exonuclease/phosphatase
3948	21.6667	-0.485273	103	1.65684	-2.14211	Tudor/PWWP/MBT superfamily protein
2841	25	-0.441437	105	1.71015	-2.15159	NAC 014
3599	41	-0.231027	114	1.95004	-2.18107	transcription regulator NOT2/NOT3/NOT5 family protein
5322	12	-0.612396	100	1.57688	-2.18927	homolog of histone chaperone HIRA
6641	17	-0.546642	103	1.65684	-2.20348	phosphatidate cytidylyltransferase family protein
9819	39	-0.257329	114	1.95004	-2.20737	DEA(D/H)-box RNA helicase family protein
1435	103.333	0.588695	149	2.88295	-2.29425	DCD (Development and Cell Death) domain protein
6715	28	-0.401985	113	1.92339	-2.32537	Ribosomal protein L19 family protein
1237	11	-0.625546	106	1.7368	-2.36235	Plant protein of unknown function (DUF863)
661	14	-0.586094	108	1.79011	-2.37621	NAD(P)-linked oxidoreductase superfamily protein
2143	25	-0.441437	117	2.03	-2.47144	Uncharacterized conserved protein (DUF2215)
4425	62	0.045136	136	2.53644	-2.4913	P-loop containing nucleoside triphosphate hydrolases superfamily protein
874	3	-0.730751	109	1.81677	-2.54752	ER lumen protein retaining receptor family protein
8102	37	-0.28363	127	2.29655	-2.58018	RHOMBOID-like protein 12
6334	8	-0.664998	113	1.92339	-2.58838	Amidase family protein
682	11.3333	-0.621163	115	1.97669	-2.59786	0
3335	8	-0.664998	114	1.95004	-2.61504	Protein of unknown function (DUF962)
173	13	-0.599245	120	2.10997	-2.70921	STRUBBELIG-receptor family 4
4966	29	-0.388835	131	2.40317	-2.792	F-box family protein
9317	29	-0.388835	132	2.42982	-2.81866	Acyl-CoA N-acyltransferases (NAT) superfamily protein
996	18	-0.533492	128	2.3232	-2.8567	glutamate:glyoxylate aminotransferase
5913	11	-0.625546	128	2.3232	-2.94875	Proteasome component (PCI) domain protein
1974	74.5	0.209519	159.5	3.16282	-2.9533	Endoplasmic reticulum vesicle transporter protein
4366	18	-0.533492	132	2.42982	-2.96331	Histone H3 K4-specific methyltransferase SET7/9 family protein
1678	30	-0.375684	139.5	2.62973	-3.00542	acyl-CoA-binding domain 3
3681	13	-0.599245	135	2.50979	-3.10903	DEAD/DEAH box RNA helicase family protein
6682	14	-0.586094	140	2.64306	-3.22915	double-stranded RNA binding protein-related / DsRBD protein-related
530	37	-0.28363	153	2.98957	-3.2732	alfin-like 6
5315	139	1.05773	204	4.34895	-3.29122	global transcription factor group B1
6605	21	-0.49404	151	2.93626	-3.4303	transducin family protein / WD-40 repeat family protein
784	32.5	-0.342808	158	3.12284	-3.46565	DCD (Development and Cell Death) domain protein
595	8	-0.664998	147	2.82964	-3.49464	ARM repeat superfamily protein
8911	11	-0.625546	149	2.88295	-3.5085	0
4576	19.5	-0.513766	156	3.06953	-3.5833	S-adenosyl-L-methionine-dependent methyltransferases superfamily protein
2927	13	-0.599245	153	2.98957	-3.58881	Transducin/WD40 repeat-like superfamily protein
5349	12	-0.612396	158	3.12284	-3.73524	Protein of unknown function (DUF3537)
308	21	-0.49404	163	3.25611	-3.75015	Endomembrane protein 70 protein family
3625	32	-0.349383	169	3.41604	-3.76542	acetyl-CoA synthetase
3274	30	-0.375684	169	3.41604	-3.79173	Integrin-linked protein kinase family
5954	40	-0.244178	181	3.7359	-3.98007	5'-3' exonuclease family protein
825	33	-0.336232	183	3.78921	-4.12544	RAB GTPase homolog 8C
302	8	-0.664998	181	3.7359	-4.40089	NAD(P)-binding Rossmann-fold superfamily protein
