# Supplementary material for: Altered Gene Regulatory Networks Are Associated With the Transition From C3 to Crassulacean Acid Metabolism in Erycina (Oncidiinae: Orchidaceae)
Source: Front Plant Sci. 2019 Jan 28;9:2000. doi: 10.3389/fpls.2018.02000 (PMC6360190; doi:10.3389/fpls.2018.02000)
Supplement: Supplementary file 8 [file Table_5.xlsx]

## Sheet: E. pusilla RSL1 subnetwork
SUID	AverageShortestPathLength	BetweennessCentrality	ClosenessCentrality	ClusteringCoefficient	clusterR	Degree	diffusion_input	Eccentricity	name	NeighborhoodConnectivity	NumberOfDirectedEdges	NumberOfUndirectedEdges	PartnerOfMultiEdgedNodePairs	Radiality	SelfLoops	shared name	Stress	TopologicalCoefficient	ortho	annot	cluster
124445	3.064	0.00534147	0.326371	0.296905	3	188		8	TR33780|c5_g3	105.463	188	0	0	0.841231	0	TR33780|c5_g3	6100954	0.082196	6393	Transducin/WD40 repeat-like superfamily protein	3
124782	3.18474	0.000949	0.313998	0.355845	3	184		8	TR24817|c7_g1	111.783	184	0	0	0.831943	0	TR24817|c7_g1	2511390	0.0955407	7758	Mitochondrial transcription termination factor family protein	3
125451	3.15043	0.00148196	0.317417	0.306864	1	175		9	TR31211|c1_g1	108.983	175	0	0	0.834582	0	TR31211|c1_g1	3236352	0.0872561	2143	Uncharacterized conserved protein (DUF2215)	1
124672	3.19881	0.00110642	0.312616	0.328604	3	175		8	TR50002|c0_g3	111.006	175	0	0	0.830861	0	TR50002|c0_g3	2135362	0.100095	8022	alpha 1,4-glycosyltransferase family protein	3
125068	3.18914	0.00188518	0.313565	0.220982	3	174		9	TR23497|c0_g1	92.9885	174	0	0	0.831605	0	TR23497|c0_g1	2637668	0.0775551	4487	FRIGIDA interacting protein 1	3
124575	3.23686	0.00135401	0.308941	0.347506	3	171		8	TR23135|c2_g1	107.854	171	0	0	0.827934	0	TR23135|c2_g1	3389158	0.0988577	8078	UBX domain-containing protein	3
124478	3.19903	0.00130249	0.312595	0.360921	3	168		8	TR56672|c1_g1	110.917	168	0	0	0.830844	0	TR56672|c1_g1	3297758	0.0961983	1974	Endoplasmic reticulum vesicle transporter protein	3
125159	3.21047	0.00111892	0.311481	0.340133	3	165		8	TR39004|c8_g1	109.182	165	0	0	0.829964	0	TR39004|c8_g1	2270432	0.0955222	1006	galacturonosyltransferase 3	3
124450	3.26611	0.000884	0.306175	0.346401	3	164		8	TR60973|c1_g1	109.854	164	0	0	0.825684	0	TR60973|c1_g1	2492040	0.103733	7143	#N/A	3
124556	3.25269	0.000676	0.307437	0.40203	3	163		8	TR47848|c0_g1	114.564	163	0	0	0.826716	0	TR47848|c0_g1	2108286	0.106374	308	Endomembrane protein 70 protein family	3
124555	3.24302	0.00121037	0.308355	0.352912	1	155		8	TR33219|c0_g1	106.116	155	0	0	0.82746	0	TR33219|c0_g1	1640620	0.0988046	6648	0	1
124743	3.16978	0.00273938	0.315479	0.329807	1	153		8	TR4843|c3_g1	108.497	153	0	0	0.833094	0	TR4843|c3_g1	5016262	0.0939366	530	alfin-like 6	1
124363	3.25731	0.00129095	0.307002	0.296107	1	150		9	TR6861|c6_g1	99.5933	150	0	0	0.826361	0	TR6861|c6_g1	2281084	0.0904572	615	Transducin/WD40 repeat-like superfamily protein	1
124904	3.23972	0.000943	0.308669	0.399463	3	150		8	TR39843|c1_g1	111.027	150	0	0	0.827714	0	TR39843|c1_g1	2206038	0.105239	1678	acyl-CoA-binding domain 3	3
126071	3.13042	0.00657021	0.319446	0.27027	4	148		8	TR59724|c0_g1	105.162	148	0	0	0.836122	0	TR59724|c0_g1	15348564	0.0788913	4788	DnaJ / Sec63 Brl domains-containing protein	4
125319	3.2936	0.000816	0.303619	0.336136	6	146		8	TR14827|c2_g2	108.336	146	0	0	0.823569	0	TR14827|c2_g2	1377252	0.106101	475	cation exchanger 3	6
124612	3.21223	0.00155396	0.31131	0.298276	3	145		9	TR17010|c7_g1	100.717	145	0	0	0.829829	0	TR17010|c7_g1	2581568	0.0870503	6604	Endoplasmic reticulum vesicle transporter protein	3
124916	3.2307	0.000963	0.30953	0.287084	6	142		9	TR32026|c9_g1	101.556	142	0	0	0.828408	0	TR32026|c9_g1	1607314	0.0902723	3718	DNA topoisomerase 1 beta	6
124416	3.20101	0.00154369	0.312401	0.372559	3	140		8	TR31415|c0_g1	110.671	140	0	0	0.830691	0	TR31415|c0_g1	2725588	0.0950785	1913	breast cancer susceptibility1	3
124925	3.36618	0.000798	0.297073	0.289959	2	139		8	TR43159|c1_g1	99.0216	139	0	0	0.817986	0	TR43159|c1_g1	1743236	0.0912641	1255	RNA-binding (RRM/RBD/RNP motifs) family protein	2
124534	3.31823	0.00112359	0.301365	0.291176	2	136		8	TR43934|c6_g2	96.9706	136	0	0	0.821674	0	TR43934|c6_g2	2192502	0.0879153	4995	high mobility group	2
124389	3.19661	0.00119628	0.312831	0.280501	6	136		9	TR25900|c1_g1	96.6985	136	0	0	0.83103	0	TR25900|c1_g1	2112214	0.0840857	4425	P-loop containing nucleoside triphosphate hydrolases superfamily protein	6
124868	3.27952	0.00106227	0.304922	0.346187	6	136		8	TR57962|c2_g1	105.162	136	0	0	0.824652	0	TR57962|c2_g1	1781024	0.103302	7869	0	6
124875	3.29426	0.00173308	0.303558	0.272084	2	135		8	TR8611|c1_g1	95.3926	135	0	0	0.823518	0	TR8611|c1_g1	3879554	0.0816019	3681	DEAD/DEAH box RNA helicase family protein	2
125558	3.15043	0.00192782	0.317417	0.27512	1	133		9	TR17936|c1_g1	102.436	133	0	0	0.834582	0	TR17936|c1_g1	2328488	0.0864376	9769	#N/A	1
124607	3.26963	0.00142192	0.305845	0.291811	3	132		8	TR49559|c0_g1	104.22	132	0	0	0.825413	0	TR49559|c0_g1	1961904	0.0986786	4366	Histone H3 K4-specific methyltransferase SET7/9 family protein	3
124869	3.27183	0.000775	0.30564	0.367337	3	132		8	TR11086|c0_g1	111.47	132	0	0	0.825244	0	TR11086|c0_g1	1849750	0.104666	9317	Acyl-CoA N-acyltransferases (NAT) superfamily protein	3
124580	3.25467	0.000951	0.30725	0.260364	1	131		9	TR33248|c0_g1	94.5191	131	0	0	0.826564	0	TR33248|c0_g1	1691496	0.0848466	4966	F-box family protein	1
124434	3.31361	0.000554	0.301785	0.416794	3	131		8	TR3681|c3_g1	113.191	131	0	0	0.82203	0	TR3681|c3_g1	985864	0.116571	6568	RNA polymerase I subunit 43	3
124983	3.28502	0.00158624	0.304412	0.272868	2	130		8	TR4375|c0_g1	95.5077	130	0	0	0.824229	0	TR4375|c0_g1	3413484	0.086043	6989	Proline-rich spliceosome-associated (PSP) family protein / zinc knuckle (CCHC-type) family protein	2
124652	3.30812	0.000851	0.302287	0.402743	2	130		8	TR50223|c1_g1	106.385	130	0	0	0.822453	0	TR50223|c1_g1	1690670	0.106172	1296	cell division cycle 48	2
125280	3.36552	0.00131483	0.297131	0.295289	5	130		8	TR15876|c4_g1	93.8769	130	0	0	0.818037	0	TR15876|c4_g1	2398410	0.0885631	3033	C2H2 zinc-finger protein SERRATE (SE)	5
125589	3.18078	0.00151645	0.314388	0.276327	6	130		9	TR23123|c1_g1	99.6846	130	0	0	0.832248	0	TR23123|c1_g1	3220574	0.0849826	1441	ethylene induced calmodulin binding protein	6
124747	3.36354	0.00035	0.297306	0.365773	4	128		8	TR49233|c3_g2	108.305	128	0	0	0.81819	0	TR49233|c3_g2	880224	0.108522	247	RNA-binding (RRM/RBD/RNP motifs) family protein	4
126013	3.16077	0.00235718	0.316379	0.364079	1	127		8	TR15161|c0_g1	109.457	127	0	0	0.833787	0	TR15161|c0_g1	3634602	0.091519	5503	RNA-binding (RRM/RBD/RNP motifs) family protein	1
124819	3.18716	0.00190939	0.313759	0.341832	1	127		9	TR23265|c1_g1	109.228	127	0	0	0.831757	0	TR23265|c1_g1	3393776	0.0916345	3351	Neutral/alkaline non-lysosomal ceramidase	1
125238	3.30174	0.000642	0.302871	0.405324	3	127		8	TR20683|c4_g2	106.661	127	0	0	0.822943	0	TR20683|c4_g2	1188040	0.106236	747	SC35-like splicing factor 30A	3
125560	3.27557	0.00056	0.305291	0.366329	3	127		8	TR8327|c10_g1	110.945	127	0	0	0.824956	0	TR8327|c10_g1	1129054	0.10678	8102	RHOMBOID-like protein 12	3
124541	3.14669	0.00224367	0.317794	0.232127	1	126		9	TR38850|c0_g3	90.4365	126	0	0	0.83487	0	TR38850|c0_g3	3039088	0.0744333	4649	RNA recognition motif (RRM)-containing protein	1
124390	3.1247	0.00210575	0.320031	0.27071	3	125		9	TR25371|c4_g4	100.456	125	0	0	0.836562	0	TR25371|c4_g4	2988610	0.0820719	3112	CASC3/Barentsz eIF4AIII binding	3
124455	3.45283	0.000524	0.289618	0.299484	5	125		8	TR2412|c6_g1	94.848	125	0	0	0.811321	0	TR2412|c6_g1	1221024	0.0964883	1589	RNA-binding KH domain-containing protein	5
124666	3.36266	0.00127205	0.297384	0.276947	5	124		8	TR15694|c0_g1	92.2177	124	0	0	0.818257	0	TR15694|c0_g1	2186732	0.089873	8255	non-intrinsic ABC protein 8	5
125436	3.30878	0.000973	0.302227	0.393976	1	123		8	TR33288|c0_g1	108.48	123	0	0	0.822402	0	TR33288|c0_g1	2038414	0.105006	6643	Histidyl-tRNA synthetase 1	1
124680	3.34682	0.000447	0.298791	0.433139	3	122		8	TR51912|c3_g1	107.205	122	0	0	0.819475	0	TR51912|c3_g1	896754	0.117292	6358	GPI transamidase component PIG-S-related	3
124642	3.43875	0.000494	0.290803	0.302669	5	122		8	TR5351|c5_g2	98.3607	122	0	0	0.812404	0	TR5351|c5_g2	978864	0.101194	0	Protein kinase superfamily protein	5
124338	3.33275	0.000522	0.300053	0.444592	1	117		8	TR10082|c0_g1	111.291	117	0	0	0.820558	0	TR10082|c0_g1	920960	0.117519	2060	serine/threonine protein phosphatase 2A 55 kDa regulatory subunit B prime gamma	1
124544	3.23906	0.000969	0.308732	0.236918	1	115		9	TR43935|c2_g1	82.6522	115	0	0	0.827765	0	TR43935|c2_g1	1707614	0.0746632	4843	phosphatidylglycerolphosphate synthase 1	1
125249	3.20431	0.00122551	0.31208	0.260107	3	115		9	TR18084|c0_g1	87.9217	115	0	0	0.830438	0	TR18084|c0_g1	2059166	0.077192	5511	0	3
124419	3.38311	0.000772	0.295586	0.330282	4	115		7	TR3914|c2_g2	99.1652	115	0	0	0.816684	0	TR3914|c2_g2	1739768	0.1015	8424	0	4
125736	3.24478	0.000837	0.308188	0.331936	1	114		9	TR59988|c3_g1	106.544	114	0	0	0.827325	0	TR59988|c3_g1	1412646	0.100513	2531	golgi nucleotide sugar transporter 2	1
125370	3.3543	0.000352	0.298125	0.340475	3	114		9	TR18495|c5_g1	105.702	114	0	0	0.8189	0	TR18495|c5_g1	623038	0.109196	2026	Nucleotide-sugar transporter family protein	3
125656	3.31075	0.000585	0.302046	0.333489	3	114		8	TR14572|c5_g1	108.009	114	0	0	0.82225	0	TR14572|c5_g1	973656	0.109989	9819	DEA(D/H)-box RNA helicase family protein	3
124391	3.22212	0.000837	0.310354	0.283976	3	113		9	TR39421|c1_g1	96.2212	113	0	0	0.829067	0	TR39421|c1_g1	1313220	0.0873944	675	ATPase E1-E2 type family protein / haloacid dehalogenase-like hydrolase family protein	3
125540	3.24918	0.000555	0.30777	0.291561	3	113		9	TR54658|c7_g1	97.6106	113	0	0	0.826987	0	TR54658|c7_g1	1077534	0.0874647	6334	Amidase family protein	3
124314	3.28634	0.00236293	0.30429	0.29959	1	111		8	TR56513|c5_g1	94.2973	111	0	0	0.824127	0	TR56513|c5_g1	3589520	0.0879555	4897	SAC3/GANP/Nin1/mts3/eIF-3 p25 family	1
124914	3.31031	0.000395	0.302086	0.472891	3	111		8	TR58628|c0_g1	113.234	111	0	0	0.822283	0	TR58628|c0_g1	1192624	0.115193	5610	pentatricopeptide (PPR) repeat-containing protein	3
125009	3.24236	0.0027199	0.308418	0.320393	6	111		9	TR4388|c2_g1	106.82	111	0	0	0.827511	0	TR4388|c2_g1	4314240	0.0971007	7723	SMAD/FHA domain-containing protein	6
124415	3.27711	0.000934	0.305147	0.317533	1	109		8	TR49256|c0_g1	102.771	109	0	0	0.824838	0	TR49256|c0_g1	1932714	0.0960473	6745	proteasome family protein	1
125577	3.24962	0.000887	0.307729	0.316344	3	109		9	TR35080|c2_g1	105.147	109	0	0	0.826953	0	TR35080|c2_g1	1359860	0.0980847	874	ER lumen protein retaining receptor family protein	3
125385	3.45525	0.000769	0.289415	0.304961	5	109		8	TR8609|c2_g2	85.5138	109	0	0	0.811135	0	TR8609|c2_g2	1348928	0.0957601	7775	Translation elongation factor EFG/EF2 protein	5
125113	3.3068	0.000503	0.302408	0.340948	3	108		9	TR17918|c1_g1	107.417	108	0	0	0.822554	0	TR17918|c1_g1	939650	0.107417	3899	arabinose kinase	3
125086	3.30746	0.00183765	0.302347	0.244225	5	107		8	TR60824|c0_g1	80.9813	107	0	0	0.822503	0	TR60824|c0_g1	3453082	0.0731539	3022	Protein kinase superfamily protein	5
125185	3.25665	0.0029336	0.307064	0.262388	5	107		8	TR29847|c0_g2	99.3925	107	0	0	0.826411	0	TR29847|c0_g2	7255052	0.0838755	8683	0	5
125393	3.55487	0.000594	0.281304	0.281079	5	107		8	TR32819|c8_g1	88.4673	107	0	0	0.803471	0	TR32819|c8_g1	785292	0.102511	6559	arginine-rich cyclin 1	5
124969	3.28458	0.00204647	0.304453	0.334232	1	106		8	TR7835|c1_g1	101.443	106	0	0	0.824263	0	TR7835|c1_g1	3712794	0.0920453	1776	Ypt/Rab-GAP domain of gyp1p superfamily protein	1
125578	3.4161	0.000147	0.292732	0.447619	1	106		8	TR44667|c3_g2	115.736	106	0	0	0.814146	0	TR44667|c3_g2	297728	0.132877	852	NAD(P)-binding Rossmann-fold superfamily protein	1
124604	3.3642	0.000478	0.297248	0.329021	4	106		8	TR39556|c14_g1	104.057	106	0	0	0.818139	0	TR39556|c14_g1	1138904	0.101717	2936	decapping 1	4
124653	3.31449	0.00144652	0.301705	0.285165	1	105		8	TR37767|c3_g1	99.8286	105	0	0	0.821962	0	TR37767|c3_g1	1599906	0.101545	2841	NAC 014	1
124938	3.25555	0.00207697	0.307167	0.238984	1	104		8	TR2684|c1_g1	91.6442	104	0	0	0.826496	0	TR2684|c1_g1	4271432	0.0817522	0	Protein kinase superfamily protein	1
124937	3.36442	0.000443	0.297228	0.359037	1	104		8	TR58678|c6_g3	106.51	104	0	0	0.818122	0	TR58678|c6_g3	805448	0.11465	6482	S-adenosyl-L-methionine-dependent methyltransferases superfamily protein	1
125852	3.32857	0.00043	0.300429	0.29817	3	104		9	TR57959|c3_g1	94.9038	104	0	0	0.820879	0	TR57959|c3_g1	737346	0.0940573	4458	vacuolar protein sorting 41	3
125304	3.35584	0.000735	0.297988	0.289582	5	104		8	TR9623|c0_g1	100.538	104	0	0	0.818782	0	TR9623|c0_g1	1129240	0.0978859	4676	cleavage and polyadenylation specificity factor 30	5
124778	3.30196	0.000542	0.302851	0.408719	1	103		9	TR24009|c0_g1	104.932	103	0	0	0.822926	0	TR24009|c0_g1	1082068	0.106638	9173	bacterial hemolysin-related	1
124615	3.46294	0.000648	0.288772	0.291453	2	103		8	TR56589|c1_g1	92.1165	103	0	0	0.810543	0	TR56589|c1_g1	1138958	0.0921165	4379	Protein kinase superfamily protein	2
124365	3.26523	0.00127522	0.306257	0.283457	3	103		9	TR32767|c1_g1	98.534	103	0	0	0.825752	0	TR32767|c1_g1	1909294	0.0919928	8191	0	3
124986	3.44733	0.000365	0.29008	0.322292	5	103		8	TR14578|c0_g1	90.2233	103	0	0	0.811744	0	TR14578|c0_g1	834644	0.102063	9132	SWAP (Suppressor-of-White-APricot)/surp domain-containing protein / D111/G-patch domain-containing protein	5
124417	3.21927	0.00112244	0.31063	0.322462	1	102		9	TR32225|c0_g1	103.069	102	0	0	0.829287	0	TR32225|c0_g1	1707936	0.0947322	2911	polypyrimidine tract-binding protein 3	1
124676	3.34682	0.000245	0.298791	0.365172	1	102		9	TR23229|c4_g1	108.225	102	0	0	0.819475	0	TR23229|c4_g1	477844	0.115997	7496	polyribonucleotide nucleotidyltransferase, putative	1
124934	3.26765	0.00206766	0.30603	0.236768	1	100		8	TR8491|c0_g1	86.82	100	0	0	0.825565	0	TR8491|c0_g1	3874048	0.0775089	5322	homolog of histone chaperone HIRA	1
126030	3.2991	0.000789	0.303113	0.275758	3	100		9	TR27809|c0_g1	92.26	100	0	0	0.823146	0	TR27809|c0_g1	1146252	0.0915278	3374	O-fucosyltransferase family protein	3
124549	3.32373	0.000794	0.300867	0.303434	3	100		9	TR20016|c0_g1	94.42	100	0	0	0.821252	0	TR20016|c0_g1	1010818	0.0961507	270	Heavy metal transport/detoxification superfamily protein	3
124879	3.27821	0.00163888	0.305045	0.263838	4	100		8	TR34169|c4_g1	96.45	100	0	0	0.824753	0	TR34169|c4_g1	4165594	0.0870487	6173	golgin candidate 1	4
124320	3.3598	0.00101424	0.297637	0.226804	1	98		8	TR27018|c5_g1	76.8776	98	0	0	0.818477	0	TR27018|c5_g1	1884956	0.0726631	3893	alpha/beta-Hydrolases superfamily protein	1
125266	3.2903	0.00169184	0.303924	0.366085	3	98		9	TR17897|c4_g4	109.143	98	0	0	0.823823	0	TR17897|c4_g4	2794198	0.10617	8735	0	3
124900	3.34726	0.000537	0.298752	0.470229	3	98		9	TR32267|c6_g1	114.173	98	0	0	0.819441	0	TR32267|c6_g1	975604	0.121969	9419	0	3
124664	3.479	0.000392	0.287439	0.302125	5	98		8	TR51953|c1_g2	83.4898	98	0	0	0.809308	0	TR51953|c1_g2	809708	0.097421	8690	mitochondrial 28S ribosomal protein S29-related	5
126343	3.35694	0.000407	0.29789	0.376183	6	98		8	TR23280|c0_g1	109.408	98	0	0	0.818697	0	TR23280|c0_g1	645328	0.118151	2068	Pentatricopeptide repeat (PPR) superfamily protein	6
124355	3.13591	0.00297333	0.318886	0.257732	6	98		8	TR60943|c1_g1	95.2143	98	0	0	0.835699	0	TR60943|c1_g1	5045402	0.0785596	2572	WRKY DNA-binding protein 34	6
125177	3.33187	0.00121426	0.300132	0.309708	3	97		9	TR8562|c1_g1	100.897	97	0	0	0.820626	0	TR8562|c1_g1	1770968	0.102433	9223	#N/A	3
125981	3.5342	0.000525	0.28295	0.299613	5	97		8	TR39575|c1_g1	82.9485	97	0	0	0.805062	0	TR39575|c1_g1	861504	0.100666	4088	T-complex protein 11	5
124594	3.3057	0.000749	0.302508	0.274781	1	96		9	TR48952|c0_g1	94.6875	96	0	0	0.822639	0	TR48952|c0_g1	1380390	0.0903507	3764	purin-rich alpha 1	1
124625	3.25731	0.00128235	0.307002	0.235526	1	96		8	TR51885|c6_g2	84.2604	96	0	0	0.826361	0	TR51885|c6_g2	2757244	0.0725133	4152	AAA-type ATPase family protein	1
125446	3.3068	0.000798	0.302408	0.271272	6	96		9	TR44586|c3_g1	85.8021	96	0	0	0.822554	0	TR44586|c3_g1	1139648	0.0864069	34	cysteine-rich RLK (RECEPTOR-like protein kinase) 8	6
124482	3.51836	0.00102812	0.284223	0.280403	5	95		8	TR8475|c1_g1	82.7368	95	0	0	0.80628	0	TR8475|c1_g1	1388262	0.0974397	911	fimbrin-like protein 2	5
125373	3.32505	0.000438	0.300747	0.363942	6	95		8	TR49989|c2_g1	111.126	95	0	0	0.82115	0	TR49989|c2_g1	791380	0.115636	3870	alpha-mannosidase 2	6
125067	3.27667	0.000945	0.305188	0.25509	1	94		9	TR50048|c1_g1	81.6809	94	0	0	0.824872	0	TR50048|c1_g1	1436014	0.0788425	792	Endomembrane protein 70 protein family	1
125485	3.27996	0.00116544	0.304881	0.282544	2	94		8	TR7812|c7_g1	96.8723	94	0	0	0.824618	0	TR7812|c7_g1	2817772	0.0868032	10249	pfkB-like carbohydrate kinase family protein	2
124660	3.37453	0.000458	0.296337	0.389668	1	93		9	TR52333|c4_g1	105.634	93	0	0	0.817344	0	TR52333|c4_g1	960582	0.116326	5134	P-loop containing nucleoside triphosphate hydrolases superfamily protein	1
125591	3.26039	0.00152669	0.306712	0.256808	1	92		9	TR33783|c1_g1	88.7826	92	0	0	0.826124	0	TR33783|c1_g1	2273120	0.0796257	6449	methyltransferases	1
125158	3.33671	0.000634	0.299697	0.37076	3	92		9	TR42103|c0_g1	110.424	92	0	0	0.820253	0	TR42103|c0_g1	803216	0.115254	4977	Ribosomal RNA adenine dimethylase family protein	3
125411	3.19749	0.00118143	0.312745	0.240781	1	91		9	TR32778|c0_g1	81.1648	91	0	0	0.830962	0	TR32778|c0_g1	1660316	0.0731116	9685	nijmegen breakage syndrome 1	1
125838	3.31339	0.000564	0.301805	0.282784	1	91		9	TR52352|c1_g1	92.1978	91	0	0	0.822047	0	TR52352|c1_g1	885560	0.0923826	4954	Major facilitator superfamily protein	1
126088	3.36903	0.00101103	0.296821	0.296215	5	91		8	TR29285|c8_g1	89.6813	91	0	0	0.817767	0	TR29285|c8_g1	1534470	0.0951021	4336	AICARFT/IMPCHase bienzyme family protein	5
126143	3.28128	0.000682	0.304759	0.23221	3	90		9	TR22149|c8_g2	79.4	90	0	0	0.824517	0	TR22149|c8_g2	880720	0.0782266	3173	phosphofructokinase 5	3
125367	3.26765	0.00116697	0.30603	0.298127	3	90		8	TR31198|c0_g1	101.4	90	0	0	0.825565	0	TR31198|c0_g1	1389832	0.102012	3104	Plant protein of unknown function (DUF868)	3
126081	3.31955	0.000932	0.301246	0.256895	1	89		8	TR22188|c7_g2	85.6517	89	0	0	0.821573	0	TR22188|c7_g2	1859794	0.0800483	0	Protein kinase superfamily protein	1
124917	3.41786	0.000224	0.292581	0.386874	3	89		9	TR14856|c0_g1	111.101	89	0	0	0.814011	0	TR14856|c0_g1	388976	0.124413	1527	DHHC-type zinc finger family protein	3
124614	3.44095	0.000616	0.290617	0.28814	2	88		8	TR43930|c3_g2	93.9432	88	0	0	0.812235	0	TR43930|c3_g2	990822	0.100797	7522	Ankyrin repeat family protein	2
125442	3.58434	0.000349	0.278991	0.30721	5	88		8	TR39562|c2_g1	84.2727	88	0	0	0.801205	0	TR39562|c2_g1	584482	0.106003	1529	poly(A) polymerase 2	5
126182	3.4172	0.00143153	0.292637	0.268377	1	87		8	TR8597|c1_g1	78.3103	87	0	0	0.814062	0	TR8597|c1_g1	2004010	0.0850275	785	CBS / octicosapeptide/Phox/Bemp1 (PB1) domains-containing protein	1
124321	3.36442	0.000465	0.297228	0.290564	2	87		8	TR16948|c0_g1	91.4598	87	0	0	0.818122	0	TR16948|c0_g1	852490	0.0927584	387	ELMO/CED-12 family protein	2
125703	3.40554	0.000608	0.293639	0.286822	5	87		8	TR18288|c3_g1	89.3218	87	0	0	0.814958	0	TR18288|c3_g1	1043034	0.0909591	1362	0	5
124613	3.3554	0.00063	0.298027	0.326651	6	87		9	TR32220|c8_g1	95	87	0	0	0.818815	0	TR32220|c8_g1	1108042	0.0984456	8592	alpha/beta-Hydrolases superfamily protein	6
125137	3.27952	0.00138299	0.304922	0.245144	1	86		9	TR43984|c0_g1	83.0349	86	0	0	0.824652	0	TR43984|c0_g1	2250610	0.0781137	5357	ATP-dependent protease La (LON) domain protein	1
126328	3.33297	0.000959	0.300033	0.243502	1	86		9	TR43066|c0_g1	81.3256	86	0	0	0.820541	0	TR43066|c0_g1	1132986	0.0842752	7191	cyclophilin71	1
124444	3.16692	0.00141902	0.315764	0.22435	1	86		9	TR29925|c2_g1	83.5233	86	0	0	0.833314	0	TR29925|c2_g1	1632698	0.0740454	2068	Pentatricopeptide repeat (PPR) superfamily protein	1
125386	3.49703	0.000402	0.285957	0.332148	5	86		8	TR31982|c5_g1	87.4535	86	0	0	0.807921	0	TR31982|c5_g1	857996	0.104111	4509	0	5
126474	3.44403	0.000747	0.290358	0.268126	5	86		8	TR49808|c0_g2	80.7326	86	0	0	0.811998	0	TR49808|c0_g2	1172168	0.0883288	322	mitogen-activated protein kinase 18	5
125131	3.26897	0.000576	0.305907	0.288646	6	86		8	TR34085|c6_g3	91.7093	86	0	0	0.825464	0	TR34085|c6_g3	871362	0.091253	9617	Preprotein translocase SecA family protein	6
126057	3.32087	0.00066	0.301126	0.305882	1	85		9	TR35666|c0_g1	91.4941	85	0	0	0.821471	0	TR35666|c0_g1	1024082	0.0931712	1444	DEA(D/H)-box RNA helicase family protein	1
124698	3.53838	0.000453	0.282615	0.288235	5	85		8	TR14757|c1_g1	87.3882	85	0	0	0.80474	0	TR14757|c1_g1	652794	0.10281	2312	Homeodomain-like transcriptional regulator	5
124935	3.45942	0.000547	0.289065	0.282559	1	84		8	TR10448|c0_g1	88.4405	84	0	0	0.810814	0	TR10448|c0_g1	1009606	0.0950973	2463	0	1
124739	3.34418	0.00056	0.299027	0.288296	1	84		9	TR17947|c1_g1	91.5714	84	0	0	0.819678	0	TR17947|c1_g1	988886	0.094501	9962	phosphoglucosamine mutase family protein	1
126195	3.48933	0.000447	0.286588	0.301492	2	84		8	TR49255|c2_g4	88.2381	84	0	0	0.808513	0	TR49255|c2_g4	643420	0.0990326	2272	ferrochelatase 1	2
124543	3.38465	0.000961	0.295452	0.238956	2	84		8	TR23264|c0_g1	77.1786	84	0	0	0.816565	0	TR23264|c0_g1	1390000	0.0762634	7503	golgin candidate 6	2
125573	3.36222	0.000534	0.297423	0.328744	3	84		9	TR37824|c1_g1	99.9048	84	0	0	0.818291	0	TR37824|c1_g1	825958	0.104067	7402	RING/U-box superfamily protein	3
125366	3.52408	0.000404	0.283762	0.348824	5	84		8	TR13446|c2_g1	86.9405	84	0	0	0.80584	0	TR13446|c2_g1	792212	0.109085	2754	DEAD box RNA helicase family protein	5
124548	3.34506	0.000326	0.298948	0.301499	1	83		9	TR55866|c0_g1	96.1446	83	0	0	0.819611	0	TR55866|c0_g1	490122	0.0986098	9801	#N/A	1
124692	3.41016	0.000773	0.293241	0.34117	2	83		8	TR39021|c5_g2	105.542	83	0	0	0.814603	0	TR39021|c5_g2	1660928	0.106073	3581	RNA-binding KH domain-containing protein	2
125705	3.37211	0.000444	0.29655	0.360858	4	83		8	TR34075|c6_g2	103.518	83	0	0	0.81753	0	TR34075|c6_g2	958210	0.102798	7349	suppressor of abi3-5	4
124820	3.4823	0.00133102	0.287167	0.279165	5	83		8	TR38166|c1_g2	79	83	0	0	0.809054	0	TR38166|c1_g2	1394412	0.0932561	1763	hydroxyproline-rich glycoprotein family protein	5
125515	3.23752	0.00115599	0.308878	0.248419	3	82		9	TR40302|c4_g2	78.2683	82	0	0	0.827883	0	TR40302|c4_g2	1212442	0.0783344	4944	endoplasmic reticulum-type calcium-transporting ATPase 3	3
126593	3.33825	0.000408	0.299559	0.491117	3	82		8	TR22200|c0_g2	116.366	82	0	0	0.820135	0	TR22200|c0_g2	962306	0.121594	3273	P-loop containing nucleoside triphosphate hydrolases superfamily protein	3
126203	3.25137	0.0014651	0.307562	0.21349	6	82		9	TR37813|c3_g1	88.2683	82	0	0	0.826817	0	TR37813|c3_g1	1717982	0.0804634	9583	Pentatricopeptide repeat (PPR) superfamily protein	6
126668	3.19309	0.00113549	0.313176	0.278704	1	81		9	TR22348|c8_g1	95.5432	81	0	0	0.8313	0	TR22348|c8_g1	1540114	0.0863751	8161	RNA binding	1
125369	3.36398	0.000532	0.297267	0.305556	2	81		8	TR5394|c5_g1	102.877	81	0	0	0.818156	0	TR5394|c5_g1	947070	0.101858	8000	alpha/beta-Hydrolases superfamily protein	2
125911	3.30943	0.00120625	0.302166	0.338889	3	81		9	TR29886|c2_g1	92.7531	81	0	0	0.822351	0	TR29886|c2_g1	1432048	0.0971237	9103	Mitochondrial substrate carrier family protein	3
124821	3.35782	0.000918	0.297812	0.233642	5	81		8	TR17939|c0_g1	82.2346	81	0	0	0.818629	0	TR17939|c0_g1	1388722	0.0880456	1323	bromodomain and extraterminal domain protein 10	5
124696	3.36728	0.000899	0.296976	0.273101	2	80		8	TR58017|c7_g1	85.125	80	0	0	0.817902	0	TR58017|c7_g1	1460214	0.0813814	637	F-box family protein	2
126223	3.36376	0.00107935	0.297287	0.288218	4	79		8	TR24810|c4_g3	92.8228	79	0	0	0.818173	0	TR24810|c4_g3	1678712	0.0943321	6556	effector of transcription2	4
124665	3.41654	0.000441	0.292694	0.348588	4	79		8	TR8298|c3_g1	97.7722	79	0	0	0.814112	0	TR8298|c3_g1	848322	0.105131	8950	peptide-N-glycanase 1	4
125013	3.45349	0.000774	0.289563	0.235962	5	79		8	TR37764|c3_g1	82.443	79	0	0	0.81127	0	TR37764|c3_g1	1140684	0.093367	4412	autophagy 9 (APG9)	5
124718	3.58038	0.00028	0.2793	0.309964	5	79		8	TR21609|c6_g1	79.1646	79	0	0	0.801509	0	TR21609|c6_g1	573874	0.106261	1960	Amino acid kinase family protein	5
124999	3.23004	0.00118889	0.309594	0.247419	2	78		8	TR40363|c1_g2	86.8462	78	0	0	0.828458	0	TR40363|c1_g2	2074236	0.0765839	2729	UB-like protease 1D	2
125008	3.44513	0.000715	0.290265	0.316683	5	78		8	TR21544|c2_g1	90.2692	78	0	0	0.811913	0	TR21544|c2_g1	1527448	0.0925838	8319	plant U-box 49	5
124418	3.35804	0.000595	0.297793	0.29836	1	77		9	TR5339|c6_g1	91.8831	77	0	0	0.818612	0	TR5339|c6_g1	813112	0.098362	4511	Pleckstrin homology (PH) domain-containing protein	1
125845	3.33363	0.000924	0.299974	0.326042	3	77		9	TR8922|c0_g1	99.7143	77	0	0	0.82049	0	TR8922|c0_g1	1291436	0.104728	1666	NTF2-like	3
125428	3.63119	0.000328	0.275392	0.25393	5	77		8	TR29858|c0_g1	69.8961	77	0	0	0.797601	0	TR29858|c0_g1	456488	0.0978937	748	IAA-leucine-resistant (ILR1)-like 3	5
124691	3.49571	0.000375	0.286065	0.330827	5	77		8	TR15816|c0_g1	98.8312	77	0	0	0.808022	0	TR15816|c0_g1	752176	0.114388	1587	decapping 5	5
125871	3.49747	0.000372	0.285921	0.262816	5	77		8	TR35014|c2_g1	84.974	77	0	0	0.807887	0	TR35014|c2_g1	570654	0.100546	6185	0	5
124889	3.5188	0.000211	0.284187	0.359193	5	77		8	TR51965|c0_g1	92.1818	77	0	0	0.806246	0	TR51965|c0_g1	387772	0.115516	3230	splicing factor, putative	5
124626	3.27535	0.00123916	0.305311	0.214969	6	77		8	TR22183|c0_g1	70.9351	77	0	0	0.824973	0	TR22183|c0_g1	1896866	0.0680634	5871	embryo defective 1745	6
125208	3.47218	0.00073	0.288004	0.271228	5	76		8	TR25293|c3_g1	72.9605	76	0	0	0.809832	0	TR25293|c3_g1	1135360	0.0872734	8380	WW domain-containing protein	5
124364	3.24412	0.00141905	0.30825	0.2	1	75		9	TR50310|c8_g1	74.52	75	0	0	0.827376	0	TR50310|c8_g1	1945736	0.0693085	1608	FAD/NAD(P)-binding oxidoreductase family protein	1
124488	3.34638	0.00241123	0.29883	0.193514	1	75		8	TR58454|c6_g2	72.9067	75	0	0	0.819509	0	TR58454|c6_g2	3766954	0.0689099	3417	Sterile alpha motif (SAM) domain-containing protein	1
125396	3.53706	0.000174	0.282721	0.374054	2	75		7	TR58690|c11_g1	94.72	75	0	0	0.804842	0	TR58690|c11_g1	273996	0.119145	6265	RNA-metabolising metallo-beta-lactamase family protein	2
125410	3.37673	0.000744	0.296144	0.259099	2	75		8	TR14913|c3_g1	78.1467	75	0	0	0.817174	0	TR14913|c3_g1	1279422	0.0798909	8697	S-adenosyl-L-methionine-dependent methyltransferases superfamily protein	2
124957	3.43589	0.000137	0.291045	0.56973	3	75		8	TR5637|c0_g1	120.347	75	0	0	0.812624	0	TR5637|c0_g1	560776	0.146213	5483	SNF2 domain-containing protein / helicase domain-containing protein	3
126150	3.19507	0.00108812	0.312982	0.193262	1	74		9	TR35469|c3_g1	72.3378	74	0	0	0.831148	0	TR35469|c3_g1	1237314	0.0640725	6639	methyltransferases;nucleic acid binding	1
124926	3.43875	0.000582	0.290803	0.245465	5	74		8	TR22195|c0_g1	75.3514	74	0	0	0.812404	0	TR22195|c0_g1	1059144	0.0840037	8015	0	5
126108	3.59776	0.000395	0.277951	0.299148	5	74		8	TR42041|c8_g2	79.0676	74	0	0	0.800173	0	TR42041|c8_g2	560768	0.107283	5679	protein affected traf&#64257;cking 2	5
124619	3.50187	0.000323	0.285562	0.324695	5	74		8	TR2731|c0_g1	88.6216	74	0	0	0.807549	0	TR2731|c0_g1	538764	0.108472	3689	long-chain base (LCB) kinase 1	5
125467	3.31779	0.00190697	0.301405	0.219939	1	73		8	TR15885|c0_g1	69.2192	73	0	0	0.821708	0	TR15885|c0_g1	2819748	0.0730931	7671	DNA topoisomerase, type IA, core	1
124892	3.38245	0.000644	0.295644	0.215373	1	73		9	TR15894|c0_g1	75.1507	73	0	0	0.816735	0	TR15894|c0_g1	649084	0.080518	7345	HhH-GPD base excision DNA repair family protein	1
125608	3.60567	0.000326	0.277341	0.404871	5	73		8	TR7893|c5_g1	92.5068	73	0	0	0.799564	0	TR7893|c5_g1	522300	0.125178	6533	lon protease 2	5
124963	3.33033	0.000753	0.300271	0.27543	1	72		9	TR40162|c1_g2	89.2361	72	0	0	0.820744	0	TR40162|c1_g2	1190386	0.0918067	119	RNA helicase family protein	1
124924	3.46756	0.000453	0.288387	0.403756	2	72		8	TR15367|c2_g2	103.528	72	0	0	0.810188	0	TR15367|c2_g2	777186	0.1154	2881	UDP-glucose pyrophosphorylase 2	2
124663	3.4007	0.000525	0.294057	0.273083	4	72		7	TR35094|c7_g1	87.3611	72	0	0	0.81533	0	TR35094|c7_g1	1101954	0.0924456	9896	EMBRYO DEFECTIVE 140	4
125778	3.50649	0.000687	0.285186	0.267997	5	72		8	TR3714|c2_g1	69.6667	72	0	0	0.807193	0	TR3714|c2_g1	747092	0.0992205	5466	KH domain-containing protein	5
125289	3.22146	0.00102409	0.310418	0.21831	6	72		9	TR9649|c0_g1	70.5417	72	0	0	0.829118	0	TR9649|c0_g1	1319824	0.0727234	5372	tRNA synthetase-related / tRNA ligase-related	6
124677	3.19903	0.00111881	0.312595	0.261737	6	72		8	TR54738|c1_g3	96.1944	72	0	0	0.830844	0	TR54738|c1_g3	1313862	0.0919508	9369	Ribosomal protein L1p/L10e family	6
125441	3.27974	0.000678	0.304902	0.224145	1	71		9	TR31448|c2_g2	77.7042	71	0	0	0.824635	0	TR31448|c2_g2	754172	0.0784891	3763	0	1
125930	3.27843	0.0010382	0.305024	0.217706	1	71	1	8	TR22409|c1_g1	72.0423	71	0	0	0.824737	0	TR22409|c1_g1	1597186	0.0697408	1922	IBR domain containing protein	1
126489	3.45876	0.000895	0.289121	0.248692	5	71		8	TR20689|c11_g1	75.5352	71	0	0	0.810864	0	TR20689|c11_g1	1380236	0.0905698	6759	S-adenosyl-L-methionine-dependent methyltransferases superfamily protein	5
125216	3.31251	0.000711	0.301886	0.312215	1	70		8	TR43937|c0_g1	93.9429	70	0	0	0.822114	0	TR43937|c0_g1	1571762	0.0913841	2215	P-loop containing nucleoside triphosphate hydrolases superfamily protein	1
124794	3.32769	0.000685	0.300509	0.288613	1	70		8	TR25850|c1_g1	91.0143	70	0	0	0.820947	0	TR25850|c1_g1	931444	0.0980757	8951	GTP-binding family protein	1
125399	3.39081	0.000508	0.294915	0.223602	3	70		9	TR50209|c6_g5	77.1286	70	0	0	0.816092	0	TR50209|c6_g5	563768	0.0807629	10293	6-phosphogluconate dehydrogenase family protein	3
125592	3.42556	0.000356	0.291923	0.29648	4	70		8	TR14615|c5_g1	93.7714	70	0	0	0.813419	0	TR14615|c5_g1	590836	0.10029	7142	Calcium-binding EF-hand family protein	4
126110	3.45063	9.34e-05	0.289802	0.458799	6	70		9	TR7453|c3_g1	110.629	70	0	0	0.81149	0	TR7453|c3_g1	229800	0.139331	1362	0	6
125172	3.30834	0.0011533	0.302267	0.216149	6	70		9	TR15838|c2_g1	66.8143	70	0	0	0.822436	0	TR15838|c2_g1	1242084	0.0690944	3880	AAA-type ATPase family protein	6
124323	3.30218	0.00140583	0.302831	0.194203	6	70		8	TR37839|c1_g1	58.8429	70	0	0	0.822909	0	TR37839|c1_g1	1870550	0.064099	854	Protein of unknown function (DUF1336)	6
125617	3.37695	0.000145	0.296125	0.356108	6	70		9	TR50205|c2_g1	109.071	70	0	0	0.817158	0	TR50205|c2_g1	348774	0.117534	1202	ARID/BRIGHT DNA-binding domain;ELM2 domain protein	6
125818	3.32131	0.00120926	0.301086	0.219523	1	69		9	TR25270|c2_g2	77.7391	69	0	0	0.821438	0	TR25270|c2_g2	998042	0.0831435	7674	Tetratricopeptide repeat (TPR)-like superfamily protein	1
125027	3.34352	0.000622	0.299086	0.264267	3	68		9	TR53882|c0_g1	86.2353	68	0	0	0.819729	0	TR53882|c0_g1	872238	0.0917397	0	Protein kinase superfamily protein	3
125409	3.24478	0.00111999	0.308188	0.299385	3	68		9	TR58638|c5_g3	95.75	68	0	0	0.827325	0	TR58638|c5_g3	1380946	0.0951789	6410	TatD related DNase	3
124456	3.45283	0.000302	0.289618	0.329236	4	68		8	TR13511|c0_g3	91.0735	68	0	0	0.811321	0	TR13511|c0_g3	480294	0.107652	2270	0	4
124740	3.63844	0.000144	0.274843	0.323529	5	68		8	TR57619|c0_g1	74.6765	68	0	0	0.797043	0	TR57619|c0_g1	261044	0.115957	2407	UB-like protease 1B	5
125295	3.38223	0.000641	0.295663	0.228403	1	67		8	TR4342|c2_g1	69.5373	67	0	0	0.816752	0	TR4342|c2_g1	1120210	0.0768203	1231	zinc finger WD40 repeat protein 1	1
125774	3.37629	0.000665	0.296183	0.208955	1	67		9	TR23094|c4_g1	60.806	67	0	0	0.817208	0	TR23094|c4_g1	627436	0.0716207	7876	Peptidyl-tRNA hydrolase II (PTH2) family protein	1
124480	3.33956	0.00269976	0.29944	0.222071	5	67		8	TR32004|c2_g2	61.5224	67	0	0	0.820033	0	TR32004|c2_g2	2910594	0.076807	9026	ribonuclease II family protein	5
126562	3.47064	0.00113111	0.288131	0.248019	5	66		8	TR39460|c0_g2	66.1667	66	0	0	0.809951	0	TR39460|c0_g2	1593330	0.0794318	2374	Transcription elongation factor (TFIIS) family protein	5
126536	3.29712	0.000846	0.303295	0.230288	6	65		9	TR2141|c4_g1	63.7538	65	0	0	0.823299	0	TR2141|c4_g1	792152	0.0744608	8470	chromatin remodeling 24	6
126725	3.29316	0.00127368	0.30366	0.204808	6	65		9	TR56578|c3_g1	57.2	65	0	0	0.823603	0	TR56578|c3_g1	1285958	0.0644144	1720	zinc finger protein-related	6
125196	3.2362	0.000995	0.309004	0.220734	1	64		9	TR34404|c0_g1	79.1719	64	0	0	0.827985	0	TR34404|c0_g1	995478	0.0799716	5934	Calcium-binding EF-hand family protein	1
126074	3.56829	0.000243	0.280247	0.333333	5	64		8	TR38962|c2_g1	84.3281	64	0	0	0.802439	0	TR38962|c2_g1	326158	0.114266	940	Protein of unknown function (DUF674)	5
125994	3.39938	0.000222	0.294171	0.410714	6	64		9	TR6854|c1_g1	105.609	64	0	0	0.815432	0	TR6854|c1_g1	370698	0.122517	4473	nonsense-mediated mRNA decay NMD3 family protein	6
125699	3.38179	0.000365	0.295701	0.303075	6	64		9	TR58610|c7_g1	96.2188	64	0	0	0.816785	0	TR58610|c7_g1	593046	0.105272	6788	Zincin-like metalloproteases family protein	6
124920	3.38289	0.000923	0.295605	0.213006	1	63		8	TR2654|c0_g1	74.3333	63	0	0	0.816701	0	TR2654|c0_g1	1406258	0.0769332	4429	Nucleotide-diphospho-sugar transferases superfamily protein	1
125294	3.37827	0.000455	0.296009	0.281618	1	63		8	TR55766|c3_g1	81.0794	63	0	0	0.817056	0	TR55766|c3_g1	741646	0.0913056	9834	Ubiquitin-like superfamily protein	1
125394	3.33846	0.00164996	0.299539	0.211982	1	63		8	TR27286|c1_g1	79.3968	63	0	0	0.820118	0	TR27286|c1_g1	2470534	0.07784	4164	RING/FYVE/PHD zinc finger superfamily protein	1
126454	3.27535	0.00117796	0.305311	0.215054	1	63		8	TR18517|c4_g1	75.5238	63	0	0	0.824973	0	TR18517|c4_g1	1903196	0.0733953	224	RNA-binding (RRM/RBD/RNP motifs) family protein	1
124421	3.37431	0.000584	0.296357	0.251408	1	63		9	TR32246|c0_g1	68.0794	63	0	0	0.817361	0	TR32246|c0_g1	588094	0.076839	4125	Major facilitator superfamily protein	1
125931	3.415	0.00042	0.292826	0.260113	1	63		8	TR39544|c2_g2	72.9524	63	0	0	0.814231	0	TR39544|c2_g2	686366	0.0861303	5676	Transducin/WD40 repeat-like superfamily protein	1
125782	3.3521	0.00102507	0.29832	0.268817	3	63		9	TR43940|c13_g1	80.9683	63	0	0	0.819069	0	TR43940|c13_g1	997906	0.0879134	4377	emp24/gp25L/p24 family/GOLD family protein	3
124954	3.66329	0.000374	0.272978	0.281618	5	63		8	TR8343|c4_g1	74.5397	63	0	0	0.795131	0	TR8343|c4_g1	467702	0.0978003	8176	glucose-inhibited division family A protein	5
124479	3.49109	0.000329	0.286443	0.302099	5	63		8	TR42020|c2_g1	81.254	63	0	0	0.808377	0	TR42020|c2_g1	491970	0.102335	1167	Enoyl-CoA hydratase/isomerase family	5
125947	3.37123	0.000541	0.296627	0.270756	1	62		9	TR1838|c0_g1	85.6935	62	0	0	0.817597	0	TR1838|c0_g1	502508	0.0954091	6043	Aldolase-type TIM barrel family protein	1
126495	3.48779	0.000157	0.286714	0.518244	3	62		8	TR10615|c0_g1	111.016	62	0	0	0.808631	0	TR10615|c0_g1	279692	0.146459	6664	0	3
124322	3.34022	0.000634	0.299381	0.229508	6	62		9	TR19274|c3_g2	64.0806	62	0	0	0.819983	0	TR19274|c3_g2	743144	0.0712007	7	Major facilitator superfamily protein	6
126070	3.21003	0.000904	0.311524	0.24918	1	61		9	TR58478|c0_g1	74.8197	61	0	0	0.829998	0	TR58478|c0_g1	1109096	0.0715293	6242	0	1
125523	3.47746	8.52e-05	0.287566	0.438798	1	61		9	TR7437|c3_g1	113.951	61	0	0	0.809426	0	TR7437|c3_g1	141026	0.142617	1313	tryptophan synthase alpha chain	1
125730	3.50825	0.000347	0.285043	0.30929	4	61		8	TR51893|c10_g1	89.5246	61	0	0	0.807058	0	TR51893|c10_g1	523914	0.110661	7074	Tetratricopeptide repeat (TPR)-like superfamily protein	4
124498	3.56433	0.000667	0.280558	0.197268	5	61		8	TR24804|c3_g2	61.1967	61	0	0	0.802744	0	TR24804|c3_g2	750276	0.0854703	9617	Preprotein translocase SecA family protein	5
125620	3.61909	0.000421	0.276313	0.262842	5	61		8	TR47265|c0_g1	70.8361	61	0	0	0.798532	0	TR47265|c0_g1	628590	0.0958539	7272	Protein kinase superfamily protein	5
125971	3.53222	0.000486	0.283108	0.20565	1	60		8	TR34185|c0_g1	69.8167	60	0	0	0.805214	0	TR34185|c0_g1	736982	0.083713	4658	PRP38 family protein	1
124978	3.29888	0.000789	0.303133	0.19096	1	60		9	TR8553|c1_g2	64.9167	60	0	0	0.823163	0	TR8553|c1_g2	766382	0.0707153	731	CTP synthase family protein	1
125268	3.23092	0.0011557	0.309509	0.214689	1	60		8	TR18111|c1_g1	76.9333	60	0	0	0.828391	0	TR18111|c1_g1	1459606	0.0752036	23	hAT transposon superfamily	1
125677	3.40642	0.000584	0.293563	0.312429	1	60		8	TR50272|c1_g3	84.3333	60	0	0	0.814891	0	TR50272|c1_g3	990728	0.0948631	703	Tyrosine transaminase family protein	1
126809	3.40972	0.00054	0.293279	0.356497	1	60		9	TR9984|c9_g1	95.1333	60	0	0	0.814637	0	TR9984|c9_g1	601788	0.112945	2204	Major facilitator superfamily protein	1
126708	3.54497	0.000468	0.282089	0.236723	5	60		8	TR23241|c6_g1	60.05	60	0	0	0.804233	0	TR23241|c6_g1	639082	0.0862787	485	Transducin family protein / WD-40 repeat family protein	5
125281	3.33231	0.000433	0.300092	0.2	6	60		9	TR7841|c2_g3	66.45	60	0	0	0.820592	0	TR7841|c2_g3	532490	0.0715285	675	ATPase E1-E2 type family protein / haloacid dehalogenase-like hydrolase family protein	6
125432	3.42028	0.000199	0.292374	0.287551	1	59		9	TR3852|c0_g1	77.5254	59	0	0	0.813825	0	TR3852|c0_g1	293686	0.093743	4561	carboxylesterases	1
125688	3.37607	0.000596	0.296202	0.21917	1	59		9	TR58420|c0_g1	64.9661	59	0	0	0.817225	0	TR58420|c0_g1	580654	0.0737413	2143	Uncharacterized conserved protein (DUF2215)	1
125841	3.46316	0.000484	0.288753	0.278784	1	59		8	TR58457|c4_g1	81.1017	59	0	0	0.810526	0	TR58457|c4_g1	731872	0.0890063	3953	ARM repeat superfamily protein	1
124545	3.25797	0.00114749	0.306939	0.227937	3	59		8	TR47045|c0_g1	65	59	0	0	0.82631	0	TR47045|c0_g1	962822	0.0715672	2930	Nucleotide-diphospho-sugar transferases superfamily protein	3
125017	3.59556	0.000326	0.278121	0.234366	5	59		8	TR7875|c2_g2	75.9492	59	0	0	0.800342	0	TR7875|c2_g2	342426	0.103192	3378	SAP domain-containing protein	5
125478	3.42775	0.000978	0.291736	0.211572	5	59		8	TR6908|c0_g1	59.8814	59	0	0	0.81325	0	TR6908|c0_g1	1225558	0.0719524	7216	Vps51/Vps67 family (components of vesicular transport) protein	5
125514	3.5905	0.000246	0.278513	0.297487	5	59		8	TR3687|c3_g2	76.661	59	0	0	0.800731	0	TR3687|c3_g2	308018	0.110145	2124	dynamin related protein	5
125273	3.49065	0.000468	0.286479	0.329704	1	58		8	TR27141|c1_g2	84.9483	58	0	0	0.808411	0	TR27141|c1_g2	582270	0.0988921	6719	autophagy 3 (APG3)	1
125724	3.39301	0.000823	0.294724	0.315789	1	58		8	TR25912|c1_g1	85.8276	58	0	0	0.815923	0	TR25912|c1_g1	1034872	0.102542	3841	Bromo-adjacent homology (BAH) domain-containing protein	1
125785	3.43369	0.000695	0.291232	0.261343	1	58		8	TR18455|c3_g1	73.5862	58	0	0	0.812793	0	TR18455|c3_g1	1028912	0.0792955	1452	RNA-binding (RRM/RBD/RNP motifs) family protein	1
124542	3.46316	0.00110507	0.288753	0.22928	5	58		8	TR7854|c2_g1	68.069	58	0	0	0.810526	0	TR7854|c2_g1	1318354	0.079038	1284	0	5
124697	3.44139	0.000302	0.29058	0.285541	5	58		8	TR24791|c0_g1	80.3276	58	0	0	0.812201	0	TR24791|c0_g1	494780	0.0884475	7172	Metallopeptidase M24 family protein	5
125752	3.45986	0.00106984	0.289029	0.264368	5	58		8	TR49962|c1_g1	72.3276	58	0	0	0.81078	0	TR49962|c1_g1	1335126	0.0902966	5395	FTSH protease 12	5
125391	3.32065	0.000951	0.301146	0.236216	1	57		8	TR49179|c0_g1	76.9649	57	0	0	0.821488	0	TR49179|c0_g1	1465158	0.0795733	236	HEAT SHOCK PROTEIN 89.1	1
124552	3.51484	0.00049	0.284508	0.292607	1	57		8	TR58510|c1_g1	84.7895	57	0	0	0.80655	0	TR58510|c1_g1	546842	0.115493	3179	0	1
125775	3.35936	0.000812	0.297676	0.272556	1	57		8	TR31223|c0_g1	77.5263	57	0	0	0.818511	0	TR31223|c0_g1	1093124	0.0798056	6609	RNA binding (RRM/RBD/RNP motifs) family protein	1
124593	3.41104	0.00032	0.293166	0.308897	3	57		9	TR60796|c8_g1	91.2281	57	0	0	0.814535	0	TR60796|c8_g1	410594	0.10645	7412	Metallo-hydrolase/oxidoreductase superfamily protein	3
124370	3.66417	0.000352	0.272913	0.25	5	57		8	TR21622|c5_g2	75.0877	57	0	0	0.795064	0	TR21622|c5_g2	388444	0.101607	2844	0	5
125934	3.60897	0.000322	0.277087	0.262531	5	57		8	TR39030|c4_g1	68.9123	57	0	0	0.79931	0	TR39030|c4_g1	484634	0.0980011	7035	Cytidine/deoxycytidylate deaminase family protein	5
126932	3.21993	0.00135023	0.310566	0.187343	6	57		9	TR14877|c0_g1	71.0702	57	0	0	0.829237	0	TR14877|c0_g1	1392796	0.0707521	8194	ABA Overly-Sensitive 5	6
124998	3.35034	0.000367	0.298477	0.264935	1	56		9	TR14634|c2_g1	80.3214	56	0	0	0.819205	0	TR14634|c2_g1	579466	0.086928	119	RNA helicase family protein	1
124441	3.43589	0.00019	0.291045	0.35974	1	56		8	TR23095|c1_g1	86.0536	56	0	0	0.812624	0	TR23095|c1_g1	291522	0.10648	701	BAK1-interacting receptor-like kinase 1	1
126080	3.49373	0.000137	0.286227	0.314935	3	56		9	TR55856|c1_g1	96.3036	56	0	0	0.808174	0	TR55856|c1_g1	207370	0.121137	30	K+ uptake permease 10	3
126781	3.33737	0.00121378	0.299638	0.201299	6	56		9	TR60003|c1_g1	59.7679	56	0	0	0.820203	0	TR60003|c1_g1	1475982	0.0689364	6524	0	6
126124	3.42907	0.00100925	0.291624	0.202694	1	55		9	TR18277|c8_g2	56.4	55	0	0	0.813148	0	TR18277|c8_g2	871600	0.0722844	8016	myo-inositol monophosphatase like 1	1
124346	3.33077	0.000582	0.300231	0.218182	1	55		9	TR4370|c1_g1	65.8364	55	0	0	0.82071	0	TR4370|c1_g1	697974	0.0743074	4461	Eukaryotic release factor 1 (eRF1) family protein	1
124499	3.46008	0.000496	0.28901	0.237037	1	55		9	TR35492|c0_g2	69.4	55	0	0	0.810763	0	TR35492|c0_g2	855620	0.0847375	8306	RNA polymerase II transcription mediators	1
124864	3.45041	0.000369	0.289821	0.255892	1	55		9	TR8500|c1_g1	79.4364	55	0	0	0.811507	0	TR8500|c1_g1	526248	0.0948843	7370	phosphoenolpyruvate carboxylase-related kinase 1	1
125892	3.38333	0.000852	0.295567	0.209428	1	55		9	TR22162|c0_g1	60.4364	55	0	0	0.816667	0	TR22162|c0_g1	849954	0.0755455	7134	Ribosomal RNA adenine dimethylase family protein	1
125347	3.42314	0.000478	0.29213	0.255219	2	55		8	TR29864|c3_g1	80.3455	55	0	0	0.813605	0	TR29864|c3_g1	647666	0.0889761	2945	Family of unknown function (DUF577)	2
124662	3.39806	0.000826	0.294285	0.265993	2	55		8	TR47298|c0_g1	89.1818	55	0	0	0.815533	0	TR47298|c0_g1	1444828	0.0937769	4533	Cysteine proteinases superfamily protein	2
125437	3.40642	0.000345	0.293563	0.320539	3	55		9	TR31435|c6_g1	95.1636	55	0	0	0.814891	0	TR31435|c6_g1	511242	0.110784	2153	CRT (chloroquine-resistance transporter)-like transporter 2	3
125284	3.57247	0.00031	0.279919	0.243098	5	55		8	TR25901|c2_g1	55.9273	55	0	0	0.802118	0	TR25901|c2_g1	440444	0.0853852	1703	Nucleotide-diphospho-sugar transferases superfamily protein	5
125303	3.62789	0.000346	0.275643	0.32862	5	55		8	TR37804|c9_g4	74.3818	55	0	0	0.797855	0	TR37804|c9_g4	377152	0.104911	8852	GTP-binding family protein	5
125828	3.61755	0.000464	0.27643	0.216835	5	55		8	TR8300|c7_g4	48.6727	55	0	0	0.79865	0	TR8300|c7_g4	498932	0.0808517	6416	glutaredoxin-related	5
124538	3.30218	0.00217706	0.302831	0.163636	6	55		9	TR60983|c3_g1	52.1818	55	0	0	0.822909	0	TR60983|c3_g1	2179840	0.0616591	1975	TRF-like 10	6
124893	3.39784	0.000814	0.294304	0.246465	6	55		9	TR36930|c1_g2	65.0727	55	0	0	0.81555	0	TR36930|c1_g2	835104	0.0774459	1474	2-oxoglutarate (2OG) and Fe(II)-dependent oxygenase superfamily protein	6
124962	3.37981	0.000811	0.295875	0.253669	1	54		9	TR49825|c0_g1	75.4259	54	0	0	0.816938	0	TR49825|c0_g1	1433860	0.0836208	5198	DNAJ heat shock N-terminal domain-containing protein	1
125990	3.38113	0.000696	0.295759	0.227114	1	54		8	TR40204|c2_g2	79.0185	54	0	0	0.816836	0	TR40204|c2_g2	1162424	0.0857034	49	serine carboxypeptidase-like 30	1
124977	3.55861	0.000186	0.281009	0.375961	1	54		8	TR48964|c0_g1	93.9815	54	0	0	0.803184	0	TR48964|c0_g1	292764	0.112823	218	Transducin/WD40 repeat-like superfamily protein	1
125000	3.32659	0.000471	0.300608	0.295597	1	54		8	TR51923|c1_g2	86.3704	54	0	0	0.821032	0	TR51923|c1_g2	973530	0.085262	2759	Protein kinase superfamily protein	1
125178	3.56939	0.000332	0.28016	0.256464	5	54		8	TR39457|c6_g4	64.0556	54	0	0	0.802355	0	TR39457|c6_g4	501204	0.0941994	2178	Carbohydrate-binding protein	5
125412	3.52166	0.000404	0.283957	0.244584	5	54		8	TR56550|c3_g4	66.3889	54	0	0	0.806026	0	TR56550|c3_g4	612428	0.0881413	1832	DWNN domain, a CCHC-type zinc finger	5
125761	3.45415	0.000795	0.289507	0.243187	5	54		8	TR52391|c2_g1	74.4444	54	0	0	0.81122	0	TR52391|c2_g1	1060444	0.095687	387	ELMO/CED-12 family protein	5
125678	3.48252	0.00104255	0.287149	0.183599	1	53		8	TR34179|c5_g2	58.5283	53	0	0	0.809037	0	TR34179|c5_g2	1036076	0.0725923	8744	F-box family protein	1
125792	3.42841	0.000502	0.29168	0.226415	1	53		8	TR17428|c13_g1	72.1698	53	0	0	0.813199	0	TR17428|c13_g1	759512	0.0808867	4261	0	1
124777	3.36618	0.000926	0.297073	0.233672	1	53		8	TR18524|c2_g1	87.3585	53	0	0	0.817986	0	TR18524|c2_g1	1364104	0.0883301	30	K+ uptake permease 10	1
125821	3.4117	0.000347	0.293109	0.324383	3	53		9	TR8360|c0_g1	96.1509	53	0	0	0.814485	0	TR8360|c0_g1	576436	0.109991	3228	phosphate transporter 4;2	3
126651	3.49901	0.00147205	0.285795	0.230769	5	53		8	TR27799|c0_g1	67.283	53	0	0	0.807768	0	TR27799|c0_g1	1686652	0.0792987	4445	#N/A	5
124783	3.43831	0.00049	0.29084	0.22549	1	52		9	TR39847|c0_g1	68.3462	52	0	0	0.812438	0	TR39847|c0_g1	523802	0.0850077	9669	endonuclease V family protein	1
124890	3.59314	0.000428	0.278308	0.244344	5	52		8	TR44581|c1_g1	63.9615	52	0	0	0.800528	0	TR44581|c1_g1	590426	0.0944779	1151	Acyl-CoA N-acyltransferase with RING/FYVE/PHD-type zinc finger domain	5
126346	3.50847	0.00046	0.285025	0.294902	1	51		9	TR18436|c3_g2	77.0392	51	0	0	0.807041	0	TR18436|c3_g2	579806	0.110979	2098	0	1
124487	3.37629	0.000957	0.296183	0.185098	1	51		8	TR22333|c2_g1	58.4118	51	0	0	0.817208	0	TR22333|c2_g1	1048524	0.0673723	4646	P-loop containing nucleoside triphosphate hydrolases superfamily protein	1
124502	3.51748	0.000465	0.284294	0.261961	5	51		8	TR8351|c3_g1	57.4706	51	0	0	0.806347	0	TR8351|c3_g1	683180	0.0831702	4402	transducin family protein / WD-40 repeat family protein	5
124503	3.50341	0.00100417	0.285436	0.264314	5	51		8	TR32223|c0_g2	55.8235	51	0	0	0.80743	0	TR32223|c0_g2	1175386	0.0847095	4557	chromatin-remodeling protein 11	5
126188	3.44139	0.000414	0.29058	0.27102	1	50		9	TR45083|c0_g1	81.3	50	0	0	0.812201	0	TR45083|c0_g1	416280	0.0997546	2943	Protein Transporter, Pam16	1
124347	3.26501	0.00149823	0.306278	0.159184	1	50		9	TR43120|c0_g1	55.54	50	0	0	0.825768	0	TR43120|c0_g1	1293314	0.061804	1291	Acid phosphatase/vanadium-dependent haloperoxidase-related protein	1
125392	3.22476	0.000854	0.3101	0.208163	1	50		9	TR49853|c0_g1	55.3	50	0	0	0.828864	0	TR49853|c0_g1	715824	0.0617188	5170	PNAS-3 related	1
124810	3.53596	0.000232	0.282809	0.275918	1	50		8	TR35517|c2_g1	72.74	50	0	0	0.804926	0	TR35517|c2_g1	350668	0.0927806	3454	0	1
126561	3.74247	0.000839	0.267203	0.257959	5	50		8	TR14936|c2_g1	65.54	50	0	0	0.789041	0	TR14936|c2_g1	783902	0.109749	1892	Sec1/munc18-like (SM) proteins superfamily	5
125863	3.55135	0.000355	0.281583	0.293878	5	50		8	TR8318|c5_g1	88.06	50	0	0	0.803742	0	TR8318|c5_g1	635002	0.108315	195	S-adenosyl-L-methionine-dependent methyltransferases superfamily protein	5
124997	3.37805	0.000701	0.296029	0.262755	1	49		9	TR32775|c7_g2	73.2449	49	0	0	0.817073	0	TR32775|c7_g2	919026	0.0844808	3280	APR-like 7	1
126758	3.5751	0.000951	0.279712	0.204932	1	49		9	TR39767|c0_g2	51.0204	49	0	0	0.801915	0	TR39767|c0_g2	951420	0.0855705	7325	DEA(D/H)-box RNA helicase family protein	1
125679	3.75368	0.00056	0.266405	0.281463	5	49		8	TR56670|c0_g1	62.5918	49	0	0	0.788178	0	TR56670|c0_g1	639958	0.102408	8879	Actin-like ATPase superfamily protein	5
126051	3.44381	0.000757	0.290376	0.179965	1	48		9	TR32824|c0_g1	53.3125	48	0	0	0.812015	0	TR32824|c0_g1	778338	0.0690576	6272	silencing defective 5	1
126479	3.35584	0.00200443	0.297988	0.153369	1	48		9	TR32290|c6_g1	54.5417	48	0	0	0.818782	0	TR32290|c6_g1	1998350	0.0646748	6570	Regulator of Vps4 activity in the MVB pathway protein	1
125924	3.41302	0.000506	0.292996	0.191489	1	48		8	TR24016|c0_g1	62.0625	48	0	0	0.814383	0	TR24016|c0_g1	599836	0.073972	6316	P-loop containing nucleoside triphosphate hydrolases superfamily protein	1
126768	3.53288	0.000495	0.283055	0.225177	5	48		8	TR37840|c1_g3	68.9375	48	0	0	0.805163	0	TR37840|c1_g3	586958	0.0946658	9286	S-adenosyl-L-methionine-dependent methyltransferases superfamily protein	5
125106	3.45459	0.000377	0.28947	0.342199	6	48		9	TR25373|c0_g1	107.458	48	0	0	0.811186	0	TR25373|c0_g1	655488	0.131502	319	Protein kinase protein with adenine nucleotide alpha hydrolases-like domain	6
125516	3.31977	0.00085	0.301226	0.209991	1	47		9	TR49824|c1_g1	52.1064	47	0	0	0.821556	0	TR49824|c1_g1	601348	0.0716439	131	MATE efflux family protein	1
124804	3.39718	0.000574	0.294361	0.199815	1	47		9	TR15685|c3_g1	48.5106	47	0	0	0.815601	0	TR15685|c3_g1	495028	0.0651739	4108	GCR2-like 2	1
126889	3.54475	0.000683	0.282107	0.201665	1	47		8	TR23521|c0_g1	60.2553	47	0	0	0.80425	0	TR23521|c0_g1	606156	0.0849864	824	lsd one like 1	1
125813	3.49175	0.000428	0.286389	0.359852	4	47		8	TR25406|c10_g1	92.8298	47	0	0	0.808327	0	TR25406|c10_g1	546416	0.118529	6306	0	4
125006	3.55575	0.000768	0.281235	0.26087	5	47		8	TR44654|c13_g1	63.2128	47	0	0	0.803404	0	TR44654|c13_g1	802728	0.095971	3150	DEA(D/H)-box RNA helicase family protein	5
125279	3.61425	0.00108683	0.276682	0.224792	5	47		8	TR1866|c0_g1	58.8511	47	0	0	0.798904	0	TR1866|c0_g1	1075624	0.0895431	2418	RNA-binding KH domain-containing protein	5
126394	3.56653	0.00038	0.280385	0.257169	5	47		8	TR56526|c7_g2	47.9362	47	0	0	0.802575	0	TR56526|c7_g2	300694	0.0811756	206	Major facilitator superfamily protein	5
125447	3.48252	0.00083	0.287149	0.179463	5	47		8	TR18503|c1_g1	53.1915	47	0	0	0.809037	0	TR18503|c1_g1	809948	0.0731072	944	Major facilitator superfamily protein	5
126218	3.37343	0.000555	0.296434	0.216466	6	47		9	TR29300|c0_g1	77.0426	47	0	0	0.817428	0	TR29300|c0_g1	562594	0.0876238	3	Leucine-rich receptor-like protein kinase family protein	6
125157	3.2947	0.00135956	0.303518	0.301449	1	46		9	TR51291|c5_g2	79.5435	46	0	0	0.823485	0	TR51291|c5_g2	1032574	0.0970961	7351	Pentatricopeptide repeat (PPR) superfamily protein	1
126359	3.46184	0.000117	0.288863	0.315942	1	46		9	TR60803|c0_g2	92.1304	46	0	0	0.810627	0	TR60803|c0_g2	182528	0.117636	6709	GTP-binding family protein	1
126379	3.47768	0.000564	0.287548	0.189372	1	46		9	TR50295|c6_g2	55.5217	46	0	0	0.809409	0	TR50295|c6_g2	602654	0.0763411	7373	methyltransferases;copper ion binding	1
125946	3.1777	0.0035835	0.314693	0.155556	5	46		8	TR21528|c5_g2	62.2609	46	0	0	0.832485	0	TR21528|c5_g2	3232372	0.0619912	2317	ubiquitin-activating enzyme 1	5
126239	3.5762	0.000502	0.279626	0.270531	5	46		9	TR14796|c0_g1	55.6522	46	0	0	0.80183	0	TR14796|c0_g1	547142	0.0860157	9344	0	5
125667	3.59754	0.000472	0.277968	0.274396	5	46		9	TR52394|c1_g1	44.5435	46	0	0	0.800189	0	TR52394|c1_g1	488560	0.0842032	2334	TRAF-like superfamily protein	5
125955	3.60919	0.000354	0.27707	0.305051	1	45		8	TR469|c3_g1	73.1333	45	0	0	0.799293	0	TR469|c3_g1	384400	0.103119	260	PB1 domain-containing protein tyrosine kinase	1
125840	3.32329	0.000466	0.300907	0.224242	1	45		9	TR54709|c1_g1	75.6222	45	0	0	0.821285	0	TR54709|c1_g1	479140	0.0855455	4951	0	1
127044	3.5353	5.38e-05	0.282862	0.359596	3	45		9	TR43914|c0_g1	102.067	45	0	0	0.804977	0	TR43914|c0_g1	98792	0.137371	8835	S-adenosyl-L-methionine-dependent methyltransferases superfamily protein	3
125047	3.69606	0.000603	0.270558	0.234343	5	45		8	TR15357|c2_g2	48.5778	45	0	0	0.792611	0	TR15357|c2_g2	490594	0.0907165	8121	transcriptional regulator family protein	5
126423	3.48933	0.000915	0.286588	0.311111	5	45		8	TR31410|c1_g1	82.8222	45	0	0	0.808513	0	TR31410|c1_g1	1192356	0.104838	204	RING/U-box superfamily protein	5
126734	3.63514	0.000371	0.275092	0.233333	5	45		8	TR34113|c2_g1	56.2444	45	0	0	0.797297	0	TR34113|c2_g1	445456	0.0971023	7331	FAD/NAD(P)-binding oxidoreductase family protein	5
125933	3.74709	0.000244	0.266874	0.266667	5	45		8	TR18498|c1_g2	55.5556	45	0	0	0.788686	0	TR18498|c1_g2	265180	0.0981547	7439	ornithine-delta-aminotransferase	5
125023	3.50385	0.000595	0.2854	0.167019	1	44		8	TR23319|c1_g2	60.4545	44	0	0	0.807396	0	TR23319|c1_g2	585150	0.0828144	3348	0	1
126178	3.41588	0.000387	0.29275	0.275899	1	44		8	TR35543|c1_g1	67.1136	44	0	0	0.814163	0	TR35543|c1_g1	470476	0.0892166	1680	sucrose transporter 2	1
125809	3.44271	0.000502	0.290469	0.231501	1	44		8	TR18123|c0_g1	78.7955	44	0	0	0.812099	0	TR18123|c0_g1	809830	0.0914634	5464	RNA-binding (RRM/RBD/RNP motifs) family protein	1
125923	3.51045	0.000866	0.284864	0.167019	1	44		8	TR59786|c0_g1	51.7955	44	0	0	0.806889	0	TR59786|c0_g1	932600	0.0758019	6893	glycine-rich protein	1
126779	3.53596	0.00147636	0.282809	0.209302	5	44		8	TR50193|c2_g2	52.8636	44	0	0	0.804926	0	TR50193|c2_g2	1631424	0.0805502	5709	histone methyltransferases(H3-K4 specific);histone methyltransferases(H3-K36 specific)	5
125961	3.5287	8.93e-05	0.28339	0.374308	1	43		8	TR3720|c3_g3	85.3953	43	0	0	0.805485	0	TR3720|c3_g3	196158	0.107959	6599	0	1
126202	3.51506	0.00105965	0.28449	0.230343	1	43		8	TR58427|c0_g1	63.7674	43	0	0	0.806533	0	TR58427|c0_g1	941366	0.0889632	1361	transducin family protein / WD-40 repeat family protein	1
126615	3.29294	0.00104726	0.30368	0.231451	1	43		9	TR47870|c0_g1	83	43	0	0	0.82362	0	TR47870|c0_g1	1205052	0.0832633	8899	Protein of unknown function (DUF1997)	1
124903	3.49219	0.000249	0.286353	0.455149	3	43		8	TR60000|c8_g1	108.186	43	0	0	0.808293	0	TR60000|c8_g1	327152	0.14878	3629	0	3
125315	3.8179	0.00023	0.261924	0.269103	5	43		8	TR24598|c0_g1	53.9535	43	0	0	0.783238	0	TR24598|c0_g1	190728	0.103359	5311	LSD1-like 3	5
126368	3.69188	0.000359	0.270864	0.187154	5	43		8	TR23285|c0_g1	55.8837	43	0	0	0.792932	0	TR23285|c0_g1	307104	0.0988681	3299	zinc ion binding;DNA binding	5
126540	3.42336	0.00423553	0.292111	0.157254	5	43		9	TR18490|c1_g2	37.9535	43	0	0	0.813588	0	TR18490|c1_g2	2837266	0.0619395	1589	RNA-binding KH domain-containing protein	5
125969	3.44865	0.000575	0.289969	0.204413	1	42		9	TR55850|c1_g1	66.5952	42	0	0	0.811643	0	TR55850|c1_g1	652642	0.0835275	7934	transcription regulators;zinc ion binding	1
125267	3.4603	0.000429	0.288992	0.205575	1	42		9	TR51276|c0_g1	57.3571	42	0	0	0.810746	0	TR51276|c0_g1	439384	0.0744898	2054	Transducin family protein / WD-40 repeat family protein	1
126302	3.45503	0.000485	0.289433	0.202091	1	42		9	TR54665|c5_g2	58.8571	42	0	0	0.811152	0	TR54665|c5_g2	410528	0.0848622	3022	Protein kinase superfamily protein	1
124448	3.73587	0.000188	0.267675	0.30662	1	42		8	TR61000|c1_g1	72.5238	42	0	0	0.789548	0	TR61000|c1_g1	152764	0.109481	4560	ABC transporter family protein	1
125154	3.59996	0.000315	0.277781	0.337979	5	42		8	TR21548|c2_g1	78.2619	42	0	0	0.800003	0	TR21548|c2_g1	505182	0.109457	9778	cyclin-related	5
125263	3.66241	0.000384	0.273044	0.261324	5	42		8	TR35485|c8_g2	65.3333	42	0	0	0.795199	0	TR35485|c8_g2	378312	0.105376	6052	FTSH protease 11	5
126158	3.46316	0.000409	0.288753	0.223171	1	41		9	TR33809|c4_g1	71.8049	41	0	0	0.810526	0	TR33809|c4_g1	474454	0.092413	6665	mitogen-activated protein kinase kinase 3	1
126675	3.31955	0.00122692	0.301246	0.206098	1	41		8	TR61118|c3_g2	50.4634	41	0	0	0.821573	0	TR61118|c3_g2	1289210	0.0694752	7430	Beta-ketoacyl synthase	1
125152	3.44909	0.000364	0.289932	0.341463	3	41		9	TR4905|c0_g1	92.122	41	0	0	0.811609	0	TR4905|c0_g1	392888	0.121373	1878	Leucine-rich repeat (LRR) family protein	3
126395	3.53508	0.00067	0.282879	0.260976	5	41		8	TR60841|c5_g1	51.5854	41	0	0	0.804994	0	TR60841|c5_g1	503362	0.0925691	5346	cell division cycle 48C	5
126550	3.64064	0.000262	0.274677	0.245122	5	41		8	TR27227|c0_g1	57.9512	41	0	0	0.796874	0	TR27227|c0_g1	256200	0.104329	142	Galactosyltransferase family protein	5
125694	3.45283	0.000713	0.289618	0.185366	5	41		8	TR25424|c7_g2	60.4146	41	0	0	0.811321	0	TR25424|c7_g2	960922	0.0767657	1518	REF4-related 1	5
125942	3.49747	8.09e-05	0.285921	0.274359	1	40		9	TR33794|c4_g2	68.825	40	0	0	0.807887	0	TR33794|c4_g2	95608	0.0977628	4811	ARM repeat superfamily protein	1
125718	3.30394	0.000664	0.302669	0.224359	1	40		8	TR58654|c3_g4	52.3	40	0	0	0.822774	0	TR58654|c3_g4	547144	0.0703567	484	MATE efflux family protein	1
126125	3.70684	0.000171	0.269772	0.348718	5	40		8	TR7375|c0_g1	75.2	40	0	0	0.791782	0	TR7375|c0_g1	189734	0.122276	4264	Magnesium transporter CorA-like family protein	5
126464	3.67825	0.000273	0.271868	0.192308	5	40		8	TR22381|c0_g1	55.45	40	0	0	0.793981	0	TR22381|c0_g1	346944	0.0976232	739	RNA-binding (RRM/RBD/RNP motifs) family protein	5
125636	3.43611	0.00192186	0.291027	0.241026	5	40		8	TR13526|c8_g3	47.025	40	0	0	0.812607	0	TR13526|c8_g3	1627502	0.0737069	1305	Transducin/WD40 repeat-like superfamily protein	5
124394	3.4238	0.000357	0.292073	0.207827	1	39		8	TR52360|c0_g1	63.4359	39	0	0	0.813554	0	TR52360|c0_g1	509724	0.0798941	6231	TCP-1/cpn60 chaperonin family protein	1
126600	3.57049	0.00031	0.280074	0.211876	1	39		9	TR32035|c0_g1	50.9231	39	0	0	0.80227	0	TR32035|c0_g1	355058	0.0770394	7471	ARM repeat superfamily protein	1
125719	3.36947	0.000269	0.296782	0.198381	1	39		9	TR7401|c2_g1	56.7179	39	0	0	0.817733	0	TR7401|c2_g1	228972	0.0781239	675	ATPase E1-E2 type family protein / haloacid dehalogenase-like hydrolase family protein	1
124843	3.69122	0.000196	0.270913	0.240216	1	39		8	TR19308|c4_g1	64.641	39	0	0	0.792983	0	TR19308|c4_g1	287134	0.103758	9802	Amino acid kinase family protein	1
126979	3.35782	0.00167914	0.297812	0.122807	6	39		9	TR54731|c0_g1	45.2821	39	0	0	0.818629	0	TR54731|c0_g1	1208748	0.0619394	3801	sirohydrochlorin ferrochelatase B	6
126478	3.40642	0.001	0.293563	0.210526	1	38		9	TR55701|c3_g1	59.0526	38	0	0	0.814891	0	TR55701|c3_g1	1099116	0.0777008	6095	BRCT domain-containing DNA repair protein	1
124670	3.58654	0.000432	0.27882	0.256046	1	38		8	TR37769|c9_g1	53.6053	38	0	0	0.801035	0	TR37769|c9_g1	507626	0.0879786	3557	Protein of unknown function (DUF1644)	1
124809	3.48252	0.000242	0.287149	0.335704	1	38		9	TR57625|c0_g1	77.6579	38	0	0	0.809037	0	TR57625|c0_g1	407976	0.100041	7419	Arabidopsis thaliana protein of unknown function (DUF794)	1
126078	3.51243	0.00052	0.284704	0.210526	5	38		8	TR23255|c5_g1	51.6842	38	0	0	0.806736	0	TR23255|c5_g1	495892	0.0812645	47	ACT-like protein tyrosine kinase family protein	5
127326	3.7119	0.00214287	0.269404	0.247511	5	38		8	TR31252|c0_g1	67.8421	38	0	0	0.791392	0	TR31252|c0_g1	2491530	0.112563	8484	quinolinate synthase	5
126034	3.54673	0.000296	0.28195	0.252252	1	37		8	TR60825|c1_g3	65.1892	37	0	0	0.804097	0	TR60825|c1_g3	388674	0.0889348	47	ACT-like protein tyrosine kinase family protein	1
125351	3.38575	0.000446	0.295356	0.249249	1	37		9	TR24538|c9_g1	54.8649	37	0	0	0.816481	0	TR24538|c9_g1	399788	0.0825036	56	FAR1-related sequence 2	1
124393	3.65318	0.000197	0.273734	0.213213	1	37		8	TR26980|c5_g1	55.8378	37	0	0	0.795909	0	TR26980|c5_g1	207582	0.0943207	3057	Senescence/dehydration-associated protein-related	1
125497	3.40818	0.000331	0.293412	0.256757	1	37		9	TR17898|c6_g1	71.7838	37	0	0	0.814755	0	TR17898|c6_g1	391128	0.0905218	6436	Transducin/WD40 repeat-like superfamily protein	1
124807	3.48076	0.000736	0.287294	0.184685	3	37		9	TR33802|c2_g1	59.4595	37	0	0	0.809173	0	TR33802|c2_g1	876742	0.0767861	823	Actin-binding FH2 (formin homology 2) family protein	3
125668	3.55069	0.000319	0.281635	0.22973	5	37		9	TR39545|c6_g2	51.3784	37	0	0	0.803793	0	TR39545|c6_g2	392894	0.0834065	6795	nuclear RNA polymerase A2	5
124953	3.55817	0.000345	0.281043	0.402402	6	37		9	TR31437|c7_g1	88.1081	37	0	0	0.803218	0	TR31437|c7_g1	406510	0.132652	3	Leucine-rich receptor-like protein kinase family protein	6
124813	3.49439	0.000369	0.286173	0.184127	1	36		9	TR8549|c3_g3	44.6111	36	0	0	0.808124	0	TR8549|c3_g3	285494	0.0714031	7999	nuclear matrix protein-related	1
124637	3.74071	0.000538	0.267329	0.204762	5	36		9	TR21576|c0_g1	42.1944	36	0	0	0.789176	0	TR21576|c0_g1	499210	0.0910727	358	Ethylene insensitive 3 family protein	5
125991	3.46646	0.000483	0.288479	0.267227	1	35		9	TR50251|c0_g1	60	35	0	0	0.810272	0	TR50251|c0_g1	601556	0.0873362	30	K+ uptake permease 10	1
124529	3.30196	0.00044	0.302851	0.278992	1	35		9	TR50247|c9_g1	67.9714	35	0	0	0.822926	0	TR50247|c9_g1	365600	0.0799664	2333	LisH dimerisation motif;WD40/YVTN repeat-like-containing domain	1
124880	3.54014	0.000352	0.282475	0.329412	1	35		8	TR39401|c2_g5	88.5429	35	0	0	0.804605	0	TR39401|c2_g5	430378	0.129218	30	K+ uptake permease 10	1
124629	3.32593	0.00118269	0.300668	0.152941	3	35		9	TR27084|c2_g2	49.2286	35	0	0	0.821082	0	TR27084|c2_g2	1024242	0.063447	5880	Alpha amylase family protein	3
126077	3.76138	0.00014	0.26586	0.29916	5	35		8	TR42098|c0_g1	53.6	35	0	0	0.787586	0	TR42098|c0_g1	159372	0.117544	4341	#N/A	5
126294	3.77744	0.000234	0.26473	0.240336	5	35		9	TR39849|c7_g1	41.0286	35	0	0	0.786351	0	TR39849|c7_g1	179942	0.0963112	5	Protein kinase superfamily protein	5
126345	3.34682	0.00130659	0.298791	0.169748	5	35		8	TR34146|c2_g1	54.0857	35	0	0	0.819475	0	TR34146|c2_g1	1292132	0.0681319	5594	Class II aaRS and biotin synthetases superfamily protein	5
125075	3.51397	0.00027	0.284579	0.270588	6	35		8	TR27112|c0_g1	60.3429	35	0	0	0.806618	0	TR27112|c0_g1	349176	0.090064	648	5'-3' exoribonuclease 3	6
126792	3.56433	0.000142	0.280558	0.258467	1	34		8	TR60775|c0_g1	60.6471	34	0	0	0.802744	0	TR60775|c0_g1	190638	0.0928745	5677	FtsJ-like methyltransferase family protein	1
126853	3.49373	0.000241	0.286227	0.331551	1	34		9	TR17505|c4_g1	81.5	34	0	0	0.808174	0	TR17505|c4_g1	294252	0.117902	5000	Major facilitator superfamily protein	1
126369	3.638	0.000211	0.274876	0.206774	5	34		9	TR59113|c0_g1	52.5588	34	0	0	0.797077	0	TR59113|c0_g1	210930	0.0894879	2840	SPT2 chromatin protein	5
127318	3.51594	0.000155	0.284419	0.195076	1	33		9	TR34033|c5_g4	63.7576	33	0	0	0.806466	0	TR34033|c5_g4	131558	0.0956866	2215	P-loop containing nucleoside triphosphate hydrolases superfamily protein	1
126530	3.4614	0.000232	0.2889	0.25	1	33		9	TR33816|c7_g1	59.6364	33	0	0	0.810661	0	TR33816|c7_g1	346636	0.0886127	5140	conserved oligomeric Golgi complex component-related / COG complex component-related	1
125965	3.79371	0.000553	0.263594	0.284091	5	33		8	TR50377|c0_g1	44.6667	33	0	0	0.785099	0	TR50377|c0_g1	498590	0.104955	550	global transcription factor group E3	5
124715	3.72751	0.000304	0.268275	0.248106	5	33		8	TR25920|c8_g1	62.8485	33	0	0	0.790191	0	TR25920|c8_g1	299810	0.103782	534	Myzus persicae-induced lipase 1	5
126589	3.77832	0.000683	0.264668	0.195565	5	32		8	TR29371|c4_g3	40.5312	32	0	0	0.786283	0	TR29371|c4_g3	588890	0.090667	3323	G-box binding factor 2	5
127070	3.50319	0.000141	0.285454	0.282258	6	32		9	TR32801|c1_g2	74.9062	32	0	0	0.807447	0	TR32801|c1_g2	156280	0.105949	6194	Leucine-rich repeat protein kinase family protein	6
124354	3.5762	0.000931	0.279626	0.280242	6	32		9	TR51959|c2_g1	74.8438	32	0	0	0.80183	0	TR51959|c2_g1	686652	0.113524	5830	MUTL protein homolog 1	6
126661	3.49197	0.00013	0.286371	0.2	1	31		9	TR43927|c0_g1	47.5161	31	0	0	0.80831	0	TR43927|c0_g1	112948	0.0869668	594	Galactose oxidase/kelch repeat superfamily protein	1
126878	3.45525	0.000438	0.289415	0.210753	1	31		9	TR15647|c0_g1	56.1935	31	0	0	0.811135	0	TR15647|c0_g1	333728	0.0899097	8812	Transducin/WD40 repeat-like superfamily protein	1
125046	3.85089	0.000107	0.25968	0.286022	5	31		8	TR15878|c4_g1	51.7419	31	0	0	0.780701	0	TR15878|c4_g1	89154	0.112728	819	GRAM domain family protein	5
127163	3.75918	4.53e-05	0.266015	0.335484	5	31		8	TR49973|c0_g2	75.4194	31	0	0	0.787755	0	TR49973|c0_g2	70338	0.136877	617	MEI2-like protein 1	5
127165	3.56235	0.000479	0.280714	0.290323	5	31		8	TR31996|c6_g3	76.4516	31	0	0	0.802896	0	TR31996|c6_g3	616360	0.106686	9384	Protein of unknown function (DUF1230)	5
126616	3.43589	0.0004	0.291045	0.290323	5	31		9	TR22124|c0_g2	56.6774	31	0	0	0.812624	0	TR22124|c0_g2	358168	0.0976641	1065	P-loop containing nucleoside triphosphate hydrolases superfamily protein	5
124825	3.62151	0.000296	0.276128	0.232184	1	30		8	TR14929|c0_g1	58.3333	30	0	0	0.798345	0	TR14929|c0_g1	312904	0.094851	747	SC35-like splicing factor 30A	1
125074	3.65032	0.000756	0.273949	0.296552	5	30		8	TR52325|c0_g1	48.7	30	0	0	0.796129	0	TR52325|c0_g1	580658	0.108148	1441	ethylene induced calmodulin binding protein	5
125118	3.58742	0.000393	0.278752	0.204598	5	30		9	TR34077|c0_g1	40.4667	30	0	0	0.800968	0	TR34077|c0_g1	393470	0.0821816	4190	Pentatricopeptide repeat (PPR) superfamily protein	5
125179	3.79877	7.56e-05	0.263243	0.271264	5	30		8	TR14792|c4_g2	67.6333	30	0	0	0.78471	0	TR14792|c4_g2	78076	0.125479	1698	alpha-glucan phosphorylase 2	5
124844	3.61733	6.73e-05	0.276447	0.31954	5	30		8	TR14914|c1_g2	71.0333	30	0	0	0.798667	0	TR14914|c1_g2	109962	0.118389	3150	DEA(D/H)-box RNA helicase family protein	5
126982	3.57181	0.000294	0.27997	0.169951	1	29		8	TR49585|c2_g2	53.069	29	0	0	0.802169	0	TR49585|c2_g2	255440	0.0849359	6877	5-formyltetrahydrofolate cycloligase	1
126293	3.66703	0.000666	0.2727	0.199507	1	29		9	TR44575|c3_g3	34.9655	29	0	0	0.794844	0	TR44575|c3_g3	519926	0.0849904	6733	#N/A	1
124422	3.51111	0.000663	0.284811	0.194581	1	29		9	TR17893|c6_g2	48.931	29	0	0	0.806838	0	TR17893|c6_g2	469738	0.0829577	10577	Nodulin MtN21 /EamA-like transporter family protein	1
125312	3.6567	0.00079	0.273471	0.227513	1	28		8	TR14870|c0_g2	54.2857	28	0	0	0.795639	0	TR14870|c0_g2	679280	0.103531	368	cytokinin response factor 2	1
124865	3.58478	0.000612	0.278957	0.193122	1	28		8	TR27095|c0_g2	50.6071	28	0	0	0.801171	0	TR27095|c0_g2	454644	0.0911552	350	Integrase-type DNA-binding superfamily protein	1
126415	3.62943	6.56e-05	0.275526	0.387464	1	27		9	TR38872|c1_g1	61.4074	27	0	0	0.797736	0	TR38872|c1_g1	86164	0.107168	2260	RING/U-box superfamily protein	1
127467	3.58896	0.000463	0.278632	0.116809	1	27		9	TR8532|c1_g2	33.8519	27	0	0	0.800849	0	TR8532|c1_g2	305606	0.0703011	4465	selenium-binding protein 2	1
127445	3.649	0.000182	0.274048	0.202279	5	27		8	TR24197|c4_g4	46.963	27	0	0	0.796231	0	TR24197|c4_g4	195664	0.0995518	7038	dentin sialophosphoprotein-related	5
126008	3.52672	0.000337	0.28355	0.270769	1	26		9	TR18156|c2_g2	60.7692	26	0	0	0.805637	0	TR18156|c2_g2	314192	0.104103	10340	#N/A	1
126609	3.58346	0.000187	0.27906	0.187692	1	26		8	TR6872|c0_g2	54.0385	26	0	0	0.801272	0	TR6872|c0_g2	187012	0.0909738	637	F-box family protein	1
126681	3.54212	0.000153	0.282317	0.24	1	26		9	TR60028|c5_g1	53.7308	26	0	0	0.804453	0	TR60028|c5_g1	138022	0.0941296	9743	chromatin remodeling factor18	1
126718	3.49989	0.000182	0.285723	0.28	1	26		9	TR457|c1_g1	57.2308	26	0	0	0.807701	0	TR457|c1_g1	166904	0.0988821	344	nuclear factor Y, subunit A6	1
126922	3.52738	0.000655	0.283496	0.190769	1	26		9	TR23288|c2_g1	37.8846	26	0	0	0.805586	0	TR23288|c2_g1	433928	0.0790108	1609	mitochondrial processing peptidase alpha subunit	1
126923	3.45788	0.000901	0.289194	0.0923077	1	26		8	TR61153|c0_g1	34.8846	26	0	0	0.810932	0	TR61153|c0_g1	586130	0.0677192	5	Protein kinase superfamily protein	1
125117	3.66945	0.00038	0.27252	0.190769	5	26		9	TR31233|c3_g1	36.5769	26	0	0	0.794658	0	TR31233|c3_g1	221516	0.0900285	8259	SET domain-containing protein	5
127448	3.46404	0.000263	0.28868	0.22	1	25		9	TR7811|c0_g1	70.76	25	0	0	0.810458	0	TR7811|c0_g1	301760	0.099887	4813	Homeodomain-like superfamily protein	1
125964	3.81042	4.81e-05	0.262438	0.29	5	25		8	TR15835|c1_g3	56.92	25	0	0	0.783814	0	TR15835|c1_g3	65694	0.120338	8947	translation initiation factor 3 (IF-3) family protein	5
125815	3.73609	0.000394	0.26766	0.18	5	25		9	TR51899|c2_g1	34.04	25	0	0	0.789532	0	TR51899|c2_g1	275876	0.0909091	1755	poly(ADP-ribose) polymerase 2	5
127497	3.3543	0.000527	0.298125	0.235507	1	24		9	TR14753|c6_g1	58.0417	24	0	0	0.8189	0	TR14753|c6_g1	452742	0.0898579	10295	P-loop containing nucleoside triphosphate hydrolases superfamily protein	1
124736	3.55025	0.000136	0.28167	0.275362	1	24		9	TR24837|c5_g1	65.7917	24	0	0	0.803827	0	TR24837|c5_g1	162358	0.112081	8894	RING/FYVE/PHD zinc finger superfamily protein	1
126472	3.86431	0.00012	0.258779	0.195652	5	24		8	TR19948|c1_g3	50.7917	24	0	0	0.779669	0	TR19948|c1_g3	95814	0.108583	1290	DEK domain-containing chromatin associated protein	5
126791	3.56653	0.00037	0.280385	0.166667	5	24		9	TR2454|c0_g1	60.5	24	0	0	0.802575	0	TR2454|c0_g1	383118	0.0887176	10150	#N/A	5
124442	3.543	5.57e-05	0.282247	0.231884	6	24		9	TR8275|c4_g2	72.9167	24	0	0	0.804385	0	TR8275|c4_g2	96904	0.115374	225	P-loop nucleoside triphosphate hydrolases superfamily protein with CH (Calponin Homology) domain	6
126548	3.60369	0.000124	0.277493	0.456522	6	24		9	TR49554|c7_g2	86.7083	24	0	0	0.799716	0	TR49554|c7_g2	160346	0.156438	3712	Tudor/PWWP/MBT superfamily protein	6
126132	3.73543	0.000301	0.267707	0.209486	1	23		8	TR47264|c7_g3	50.2174	23	0	0	0.789582	0	TR47264|c7_g3	239686	0.108507	47	ACT-like protein tyrosine kinase family protein	1
125466	3.51133	0.000286	0.284793	0.217391	1	23		8	TR22139|c0_g1	55.3913	23	0	0	0.806821	0	TR22139|c0_g1	274940	0.0961059	3615	acid-amino acid ligases;ligases;ATP binding;ATP binding;ligases	1
126916	3.5993	8.73e-05	0.277832	0.316206	1	23		9	TR492|c2_g1	66.0435	23	0	0	0.800054	0	TR492|c2_g1	94628	0.117725	6314	Exostosin family protein	1
127175	3.61117	0.00153397	0.276918	0.102767	5	23		8	TR5404|c1_g1	37.4348	23	0	0	0.799141	0	TR5404|c1_g1	835382	0.0798504	10538	Tetratricopeptide repeat (TPR)-like superfamily protein	5
126383	3.74731	0.00022	0.266858	0.12987	1	22		8	TR1115|c0_g3	38.9545	22	0	0	0.788669	0	TR1115|c0_g3	169654	0.0841204	2568	Ribosomal protein S12/S23 family protein	1
126594	3.54453	7.52e-05	0.282124	0.298701	1	22		9	TR61139|c1_g1	62.4545	22	0	0	0.804267	0	TR61139|c1_g1	90736	0.111048	4519	maternal effect embryo arrest 12	1
126732	3.62107	0.000104	0.276162	0.242424	1	22		9	TR2474|c5_g1	67.0909	22	0	0	0.798379	0	TR2474|c5_g1	104238	0.114295	9569	#N/A	1
127887	3.4779	0.000506	0.28753	0.151515	1	22		9	TR23991|c0_g1	48.2727	22	0	0	0.809392	0	TR23991|c0_g1	349554	0.0826588	56	FAR1-related sequence 2	1
127523	3.73191	0.00153599	0.267959	0.168831	5	22		9	TR51326|c5_g1	29.3182	22	0	0	0.789853	0	TR51326|c5_g1	944488	0.0923475	9009	DNA methyltransferase-2	5
126273	3.46932	0.00107141	0.288241	0.0714286	1	21		8	TR57970|c4_g1	34.4286	21	0	0	0.810052	0	TR57970|c4_g1	645292	0.0666853	8190	NAD(P)-binding Rossmann-fold superfamily protein	1
127305	3.56125	0.000428	0.2808	0.27619	1	21		9	TR27052|c3_g2	43.1905	21	0	0	0.802981	0	TR27052|c3_g2	342458	0.10346	3753	tRNA synthetase class I (I, L, M and V) family protein	1
124384	3.69298	0.000459	0.270784	0.0809524	1	21		9	TR35444|c1_g1	27.3333	21	0	0	0.792847	0	TR35444|c1_g1	288374	0.0744945	2077	Splicing factor, CC1-like	1
126861	3.56763	0.000447	0.280298	0.152381	1	21		9	TR50335|c0_g1	41.8095	21	0	0	0.80249	0	TR50335|c0_g1	298216	0.084028	8989	S-adenosyl-L-methionine-dependent methyltransferases superfamily protein	1
126201	3.56411	0.000138	0.280575	0.209524	4	21		8	TR39020|c10_g1	72.1429	21	0	0	0.802761	0	TR39020|c10_g1	147762	0.104417	47	ACT-like protein tyrosine kinase family protein	4
126151	3.73609	0.000362	0.26766	0.328571	5	21		9	TR23159|c1_g2	37.8095	21	0	0	0.789532	0	TR23159|c1_g2	194578	0.11258	3928	ENTH/VHS family protein	5
127257	3.67143	0.000233	0.272373	0.280952	6	21		9	TR13442|c4_g3	66.0476	21	0	0	0.794505	0	TR13442|c4_g3	205928	0.124114	558	cytochrome P450, family 704, subfamily A, polypeptide 1	6
126183	3.87376	6.62e-05	0.258147	0.163158	1	20		8	TR42902|c0_g1	52.95	20	0	0	0.778941	0	TR42902|c0_g1	63124	0.115251	5577	0	1
127364	3.5751	5.32e-05	0.279712	0.247368	1	20		9	TR902|c0_g1	78.5	20	0	0	0.801915	0	TR902|c0_g1	69726	0.128268	8508	Tetrapyrrole (Corrin/Porphyrin) Methylases	1
125007	3.5155	0.000384	0.284454	0.2	5	20		8	TR32310|c0_g2	68.3	20	0	0	0.8065	0	TR32310|c0_g2	362844	0.112727	3581	RNA-binding KH domain-containing protein	5
127279	3.72839	7.6e-05	0.268212	0.242105	5	20		8	TR31205|c6_g1	70.7	20	0	0	0.790124	0	TR31205|c6_g1	123520	0.130983	1550	Protein phosphatase 2C family protein	5
126187	3.67913	0.000166	0.271803	0.222222	1	19		9	TR27114|c1_g1	49.1053	19	0	0	0.793913	0	TR27114|c1_g1	127782	0.109865	3827	DNA/RNA-binding protein Kin17, conserved region	1
127516	3.68793	0.000262	0.271155	0.181287	1	19		9	TR59993|c2_g2	37.1053	19	0	0	0.793236	0	TR59993|c2_g2	190216	0.0939086	812	Protein of unknown function, DUF538	1
126539	3.96195	0.000704	0.252401	0.263158	1	19		9	TR3684|c6_g1	32.3684	19	0	0	0.772157	0	TR3684|c6_g1	585020	0.117941	42	cytochrome P450, family 72, subfamily A, polypeptide 11	1
126567	3.87442	0.000313	0.258103	0.251462	1	19		9	TR4377|c10_g1	37.1053	19	0	0	0.778891	0	TR4377|c10_g1	225750	0.124402	10218	DEA(D/H)-box RNA helicase family protein	1
127424	3.64636	0.000114	0.274246	0.176471	1	18		9	TR1058|c0_g1	45.3889	18	0	0	0.796434	0	TR1058|c0_g1	101208	0.104103	9186	embryo defective 1381	1
125816	3.755	0.000159	0.266311	0.176471	1	18		9	TR39416|c1_g2	31	18	0	0	0.788077	0	TR39416|c1_g2	130698	0.104896	7694	acyl-CoA dehydrogenase-related	1
127308	3.63207	0.000571	0.275325	0.176471	5	18		9	TR43900|c0_g1	54.3889	18	0	0	0.797533	0	TR43900|c0_g1	559372	0.110659	2381	U2 snRNP auxiliary factor small subunit, putative	5
127040	3.73609	0.000207	0.26766	0.154412	1	17		8	TR57938|c2_g1	34	17	0	0	0.789532	0	TR57938|c2_g1	137598	0.0966985	7384	arginine/serine-rich 45	1
125348	3.74643	3.95e-05	0.266921	0.272059	1	17		8	TR24150|c0_g1	68.7647	17	0	0	0.788736	0	TR24150|c0_g1	54088	0.134717	47	ACT-like protein tyrosine kinase family protein	1
127618	3.75434	0.000347	0.266358	0.205882	1	17		8	TR55739|c0_g1	46.4118	17	0	0	0.788127	0	TR55739|c0_g1	289344	0.105722	2844	0	1
127527	3.63382	0.000153	0.275192	0.161765	5	17		8	TR22410|c1_g2	45.5882	17	0	0	0.797398	0	TR22410|c1_g2	138632	0.111191	5465	tubulin folding cofactor E / Pfifferling (PFI)	5
127812	3.72443	0.000192	0.268497	0.213235	5	17		9	TR52399|c1_g1	42.7059	17	0	0	0.790428	0	TR52399|c1_g1	181876	0.112823	739	RNA-binding (RRM/RBD/RNP motifs) family protein	5
127143	3.71894	5.21e-05	0.268894	0.141667	1	16		9	TR16954|c5_g3	32.6875	16	0	0	0.790851	0	TR16954|c5_g3	36670	0.0983761	8740	0	1
127519	3.74159	6.56e-05	0.267266	0.141667	1	16		8	TR3701|c1_g1	54.75	16	0	0	0.789109	0	TR3701|c1_g1	66934	0.111452	6777	ATP-binding cassette A1	1
126924	3.70662	0.000148	0.269788	0.116667	1	16		9	TR31234|c4_g3	29.9375	16	0	0	0.791798	0	TR31234|c4_g3	78240	0.0921972	8844	transferases;tRNA (5-methylaminomethyl-2-thiouridylate)-methyltransferases	1
127116	3.75808	0.000268	0.266093	0.233333	5	16		9	TR33829|c6_g1	37.8125	16	0	0	0.78784	0	TR33829|c6_g1	189916	0.115606	7816	transcription coactivators	5
125465	3.64284	4.1e-05	0.274511	0.266667	3	15		9	TR8465|c0_g1	46.6	15	0	0	0.796705	0	TR8465|c0_g1	38108	0.127489	6121	topoisomerase 3alpha	3
125012	3.75258	5.54e-05	0.266483	0.228571	5	15		8	TR23121|c2_g1	57.4	15	0	0	0.788263	0	TR23121|c2_g1	75168	0.157576	5841	phosphoinositide binding	5
127066	4.01561	7.95e-05	0.249028	0.252747	1	14		9	TR52372|c0_g1	22.5	14	0	0	0.76803	0	TR52372|c0_g1	46214	0.133078	1153	RING/U-box superfamily protein	1
125917	3.87046	0.000313	0.258367	0.285714	1	14		9	TR15869|c11_g3	24.7143	14	0	0	0.779195	0	TR15869|c11_g3	207418	0.123377	27	SNF1-related protein kinase 1.3	1
126468	3.61249	0.000176	0.276817	0.166667	1	13		9	TR57986|c2_g1	67.8462	13	0	0	0.799039	0	TR57986|c2_g1	151920	0.127097	9267	0	1
127891	3.57071	8.73e-05	0.280057	0.230769	1	13		9	TR18094|c2_g1	65.5385	13	0	0	0.802253	0	TR18094|c2_g1	81642	0.12871	3860	Calcium-dependent lipid-binding (CaLB domain) family protein	1
127176	3.68199	0.000204	0.271592	0.115385	5	13		9	TR60007|c1_g1	36	13	0	0	0.793693	0	TR60007|c1_g1	119390	0.110026	9208	Protein of unknown function (DUF2930)	5
127707	3.6512	8.34e-05	0.273883	0.121212	1	12		9	TR13503|c4_g2	62.5	12	0	0	0.796062	0	TR13503|c4_g2	73950	0.13398	3733	Auxin efflux carrier family protein	1
126912	4.00132	2.88e-05	0.249918	0.444444	5	10		8	TR37849|c0_g2	52.3	10	0	0	0.769129	0	TR37849|c0_g2	24734	0.200769	4733	Nodulin-like / Major Facilitator Superfamily protein	5
128005	4.07543	7.33e-05	0.245373	0.194444	1	9		9	TR18520|c2_g1	20	9	0	0	0.763428	0	TR18520|c2_g1	37496	0.160291	4418	hydroxyproline-rich glycoprotein family protein	1
126738	4.04113	9.2e-07	0.247456	0.466667	5	6		8	TR2066|c3_g2	53.3333	6	0	0	0.766067	0	TR2066|c3_g2	1484	0.24277	8414	Lycopene beta/epsilon cyclase protein	5

## Sheet: E. crista-galli RSL1 subnetwork
SUID	AverageShortestPathLength	BetweennessCentrality	ClosenessCentrality	ClusteringCoefficient	clusterR	Degree	diffusion_input	Eccentricity	name	NeighborhoodConnectivity	NumberOfDirectedEdges	NumberOfUndirectedEdges	PartnerOfMultiEdgedNodePairs	Radiality	SelfLoops	shared name	Stress	TopologicalCoefficient	ortho	annot
677	3.12435	0.00122395	0.320067	0.325087	5	423		8	TR31736|c8_g1	224.414	423	0	0	0.836589	0	TR31736|c8_g1	3557672	0.126146	5016	IAP-like protein 1
270	3.07599	0.000959	0.325099	0.328673	5	421		8	TR54082|c0_g2	228.976	421	0	0	0.840309	0	TR54082|c0_g2	3168686	0.129658	3456	RNA-binding (RRM/RBD/RNP motifs) family protein
723	3.08436	0.0016303	0.324216	0.329287	5	419	1	8	TR96103|c0_g1	226.563	419	0	0	0.839664	0	TR96103|c0_g1	4505048	0.125729	1922	IBR domain containing protein
1230	3.06175	0.00183122	0.32661	0.321108	5	416		8	TR93837|c0_g1	221.32	416	0	0	0.841404	0	TR93837|c0_g1	4909860	0.122683	1892	Sec1/munc18-like (SM) proteins superfamily
687	3.15721	0.000899	0.316735	0.323024	5	388		8	TR93768|c0_g1	217.459	388	0	0	0.834061	0	TR93768|c0_g1	3072636	0.126577	6941	0
378	3.13921	0.00158833	0.318552	0.360267	5	382		8	TR33201|c2_g1	224.736	382	0	0	0.835445	0	TR33201|c2_g1	4190520	0.130736	550	global transcription factor group E3
296	3.06322	0.00162405	0.326454	0.330902	5	381		8	TR52162|c0_g1	217.36	381	0	0	0.841291	0	TR52162|c0_g1	4327360	0.121702	4045	0
368	3.09295	0.00129639	0.323316	0.338979	5	376		8	TR24062|c0_g2	217.309	376	0	0	0.839004	0	TR24062|c0_g2	3919300	0.126784	9344	0
154	3.10467	0.00177332	0.322096	0.342608	5	372		8	TR68994|c0_g1	223.374	372	0	0	0.838102	0	TR68994|c0_g1	4326680	0.126557	7809	mediator subunit 8
99	3.12121	0.000874	0.320389	0.321687	3	371		8	TR59938|c0_g3	217.283	371	0	0	0.83683	0	TR59938|c0_g3	2876982	0.124589	3816	phytochrome D
175	3.12225	0.00115691	0.320282	0.3402	5	368		8	TR29935|c0_g1	229.712	368	0	0	0.83675	0	TR29935|c0_g1	2944792	0.133165	1356	Target of Myb protein 1
351	3.1233	0.000588	0.320174	0.372738	5	365		8	TR86406|c1_g1	227.397	365	0	0	0.836669	0	TR86406|c1_g1	2246186	0.13576	164	DHHC-type zinc finger family protein
957	3.14214	0.00103498	0.318254	0.32392	5	365		8	TR54042|c1_g1	223.038	365	0	0	0.83522	0	TR54042|c1_g1	3118558	0.127669	3729	SEUSS-like 2
172	3.13188	0.000874	0.319297	0.365038	5	358		8	TR63640|c0_g1	229.039	358	0	0	0.836009	0	TR63640|c0_g1	2741940	0.136171	1809	dynamin-like protein 6
544	3.19908	0.00073	0.31259	0.327903	5	358		8	TR51013|c1_g4	212.897	358	0	0	0.83084	0	TR51013|c1_g4	2274648	0.124356	4870	#N/A
1237	3.0695	0.00174271	0.325786	0.37085	5	356		8	TR51349|c0_g1	224.003	356	0	0	0.840808	0	TR51349|c0_g1	4949054	0.130083	6084	nucleosome/chromatin assembly factor group C5
193	3.08583	0.00225426	0.324062	0.345049	6	354		8	TR83653|c0_g1	225.444	354	0	0	0.839552	0	TR83653|c0_g1	4635758	0.129046	3973	sister chromatid cohesion 1 protein 4
898	3.12351	0.00101688	0.320153	0.372988	5	353		8	TR77056|c3_g3	226.074	353	0	0	0.836653	0	TR77056|c3_g3	2850686	0.13322	247	RNA-binding (RRM/RBD/RNP motifs) family protein
494	3.12644	0.000765	0.319853	0.373512	5	351		8	TR93795|c1_g1	226.368	351	0	0	0.836428	0	TR93795|c1_g1	2535620	0.134104	836	methyl-CPG-binding domain 6
551	3.14654	0.00102363	0.31781	0.337335	3	349		8	TR39987|c1_g2	218.716	349	0	0	0.834882	0	TR39987|c1_g2	3028906	0.125627	1026	0
742	3.10383	0.000771	0.322182	0.367652	5	344		8	TR31749|c1_g1	230.852	344	0	0	0.838167	0	TR31749|c1_g1	2768822	0.136276	1006	galacturonosyltransferase 3
1183	3.15428	0.000623	0.317029	0.356485	5	342		8	TR52216|c2_g2	227.48	342	0	0	0.834286	0	TR52216|c2_g2	2059388	0.134285	1570	PapD-like superfamily protein
564	3.09692	0.00173168	0.322901	0.374218	5	342		8	TR48694|c0_g1	234.377	342	0	0	0.838698	0	TR48694|c0_g1	3539248	0.134855	2077	Splicing factor, CC1-like
253	3.12121	0.0018514	0.320389	0.340378	5	340		8	TR96836|c2_g1	225.088	340	0	0	0.83683	0	TR96836|c2_g1	4249190	0.130184	617	MEI2-like protein 1
530	3.10299	0.00227284	0.322269	0.321864	5	340		8	TR56231|c0_g1	218.006	340	0	0	0.838231	0	TR56231|c0_g1	5318566	0.127713	2131	heavy metal atpase 5
538	3.13398	0.00125496	0.319084	0.312649	5	339		8	TR79399|c1_g1	212.012	339	0	0	0.835848	0	TR79399|c1_g1	3412694	0.122977	474	Transcription factor jumonji (jmjC) domain-containing protein
130	3.13502	0.000589	0.318977	0.386922	5	337		8	TR86742|c0_g1	225.944	337	0	0	0.835768	0	TR86742|c0_g1	2069486	0.135539	6434	UBX domain-containing protein
523	3.11451	0.00107437	0.321078	0.324996	5	337		8	TR77460|c0_g1	223.086	337	0	0	0.837346	0	TR77460|c0_g1	3233622	0.130842	2515	extra-large GTP-binding protein 3
278	3.11974	0.000877	0.320539	0.364072	5	336		8	TR89278|c0_g1	223.164	336	0	0	0.836943	0	TR89278|c0_g1	2501280	0.132284	380	ENTH/ANTH/VHS superfamily protein
81	3.19447	0.000736	0.313041	0.348222	5	333		8	TR87870|c0_g1	223.997	333	0	0	0.831194	0	TR87870|c0_g1	2176124	0.134452	5709	histone methyltransferases(H3-K4 specific);histone methyltransferases(H3-K36 specific)
807	3.15847	0.000791	0.316609	0.322354	5	330		8	TR68950|c0_g1	218.712	330	0	0	0.833964	0	TR68950|c0_g1	2251560	0.126204	0	Protein kinase superfamily protein
168	3.14654	0.000858	0.31781	0.329824	5	329		8	TR31666|c0_g1	224.395	329	0	0	0.834882	0	TR31666|c0_g1	2685542	0.133251	6311	defective in exine formation protein (DEX1)
470	3.16307	0.00115804	0.316148	0.334254	5	329		8	TR36240|c0_g2	224.486	329	0	0	0.83361	0	TR36240|c0_g2	2843264	0.131509	2159	Tetratricopeptide repeat (TPR)-like superfamily protein
1111	3.19887	0.000474	0.31261	0.401661	5	326		8	TR68632|c0_g1	234.46	326	0	0	0.830856	0	TR68632|c0_g1	1910610	0.140144	4393	zinc knuckle (CCHC-type) family protein
331	3.18149	0.000523	0.314318	0.364417	5	326		8	TR26628|c1_g1	226.012	326	0	0	0.832193	0	TR26628|c1_g1	1777596	0.13558	2260	RING/U-box superfamily protein
886	3.20662	0.000638	0.311855	0.375347	5	326		8	TR87827|c0_g1	230.058	326	0	0	0.83026	0	TR87827|c0_g1	2347902	0.135568	4109	Tetratricopeptide repeat (TPR)-like superfamily protein
342	3.20934	0.000937	0.311591	0.363457	5	325		8	TR27708|c1_g1	215.489	325	0	0	0.830051	0	TR27708|c1_g1	2514198	0.131156	549	MAP kinase kinase 8
638	3.19615	0.000714	0.312877	0.344255	5	325		8	TR57993|c1_g1	222.102	325	0	0	0.831066	0	TR57993|c1_g1	2023356	0.132836	260	PB1 domain-containing protein tyrosine kinase
244	3.1256	0.000941	0.319938	0.331127	5	322		8	TR62194|c0_g1	225.217	322	0	0	0.836492	0	TR62194|c0_g1	2853920	0.132403	737	casein kinase II beta chain 2
321	3.13816	0.00123634	0.318658	0.353244	5	322		8	TR39020|c1_g1	227.177	322	0	0	0.835526	0	TR39020|c1_g1	3199784	0.133553	1977	ENTH/VHS family protein
749	3.12811	0.000872	0.319681	0.331573	5	322		8	TR39038|c0_g1	219.267	322	0	0	0.836299	0	TR39038|c0_g1	2367584	0.130828	4412	autophagy 9 (APG9)
1176	3.18359	0.0005	0.314111	0.418341	5	321		8	TR46906|c0_g2	233.564	321	0	0	0.832032	0	TR46906|c0_g2	1818552	0.142765	8124	0
578	3.17542	0.000718	0.314919	0.397216	5	321		8	TR53820|c1_g1	225.231	321	0	0	0.83266	0	TR53820|c1_g1	2000904	0.137168	2378	ubiquitin-associated (UBA)/TS-N domain-containing protein
1019	3.16559	0.000508	0.315897	0.395195	5	318		8	TR96844|c0_g1	229.283	318	0	0	0.833417	0	TR96844|c0_g1	1849110	0.139128	2487	0
277	3.19175	0.000594	0.313308	0.384025	5	318		8	TR98357|c1_g1	218.113	318	0	0	0.831404	0	TR98357|c1_g1	2114658	0.132753	10267	embryo defective 2737
189	3.14695	0.00106047	0.317768	0.369781	5	316		8	TR35957|c1_g1	226.035	316	0	0	0.83485	0	TR35957|c1_g1	2540710	0.134785	615	Transducin/WD40 repeat-like superfamily protein
552	3.18463	0.000786	0.314008	0.3434	5	316		8	TR74546|c0_g1	217.297	316	0	0	0.831951	0	TR74546|c0_g1	2351164	0.127298	5935	transcription activators;DNA binding;RNA polymerase II transcription factors;catalytics;transcription initiation factors
177	3.21394	0.000454	0.311144	0.409332	5	314		8	TR31747|c1_g1	223.525	314	0	0	0.829697	0	TR31747|c1_g1	1484140	0.140494	453	Protein kinase family protein
919	3.15428	0.000772	0.317029	0.329501	5	314		8	TR43555|c0_g1	218.57	314	0	0	0.834286	0	TR43555|c0_g1	2341188	0.130568	1841	0
110	3.13377	0.000701	0.319105	0.352011	5	313		8	TR83519|c0_g1	217.725	313	0	0	0.835864	0	TR83519|c0_g1	2223552	0.130141	2220	Protein of unknown function (DUF2296)
1203	3.21541	0.000391	0.311003	0.393504	5	313		8	TR68937|c0_g1	229.466	313	0	0	0.829584	0	TR68937|c0_g1	1429182	0.142614	7051	prolyl oligopeptidase family protein
262	3.17103	0.000985	0.315355	0.362804	5	313		8	TR30746|c0_g1	221.7	313	0	0	0.832998	0	TR30746|c0_g1	2378238	0.134608	5164	thioredoxin family protein
104	3.13712	0.000808	0.318764	0.349493	5	312		8	TR67611|c0_g1	215.776	312	0	0	0.835607	0	TR67611|c0_g1	2346234	0.130142	924	tubby like protein 10
231	3.24534	0.000899	0.308134	0.369157	5	312		8	TR88563|c0_g1	222.756	312	0	0	0.827281	0	TR88563|c0_g1	2253554	0.135004	3033	C2H2 zinc-finger protein SERRATE (SE)
239	3.121	0.000723	0.32041	0.34974	5	312		8	TR41118|c0_g1	212.663	312	0	0	0.836846	0	TR41118|c0_g1	2269942	0.126435	2339	NC domain-containing protein-related
492	3.20033	0.000402	0.312467	0.372306	5	311		8	TR81454|c1_g1	236.688	311	0	0	0.830743	0	TR81454|c1_g1	1460458	0.141138	1063	Regulator of chromosome condensation (RCC1) family with FYVE zinc finger domain
942	3.16203	0.0013288	0.316253	0.381288	5	311		8	TR48198|c0_g1	223.154	311	0	0	0.83369	0	TR48198|c0_g1	3235432	0.134269	2393	0
127	3.19824	0.000902	0.312672	0.370837	5	305		8	TR48744|c0_g1	220.623	305	0	0	0.830904	0	TR48744|c0_g1	2351450	0.131167	5528	SWITCH/sucrose nonfermenting 3C
377	3.15491	0.00108888	0.316966	0.325733	5	305		8	TR31383|c7_g3	217.479	305	0	0	0.834238	0	TR31383|c7_g3	2773972	0.130854	4974	XB3 ortholog 4 in Arabidopsis thaliana
416	3.21876	0.000791	0.310679	0.374439	5	305		8	TR81384|c0_g1	227.882	305	0	0	0.829326	0	TR81384|c0_g1	2263884	0.134762	249	actin 3
472	3.17166	0.00104647	0.315293	0.333202	5	303		8	TR82245|c0_g1	227.878	303	0	0	0.83295	0	TR82245|c0_g1	2601360	0.134999	213	#N/A
1162	3.12456	0.00170623	0.320046	0.339839	5	302		8	TR75660|c2_g1	218.987	302	0	0	0.836573	0	TR75660|c2_g1	3498234	0.131443	195	S-adenosyl-L-methionine-dependent methyltransferases superfamily protein
773	3.21059	0.000861	0.311469	0.376295	5	302		8	TR26736|c0_g2	221.732	302	0	0	0.829954	0	TR26736|c0_g2	2290206	0.13645	5776	RING/U-box superfamily protein
80	3.17333	0.000675	0.315126	0.333776	5	301		8	TR77093|c0_g1	219.355	301	0	0	0.832821	0	TR77093|c0_g1	1947366	0.129796	1112	GRAS family transcription factor
432	3.21017	0.000591	0.31151	0.377829	5	301		8	TR97747|c1_g1	228.013	301	0	0	0.829987	0	TR97747|c1_g1	1782580	0.138106	47	ACT-like protein tyrosine kinase family protein
738	3.13146	0.00222991	0.31934	0.368638	5	301		8	TR27628|c7_g2	210.289	301	0	0	0.836041	0	TR27628|c7_g2	4597272	0.130533	7629	cyclin-dependent kinase E;1
543	3.20599	0.000413	0.311916	0.378573	5	300		8	TR57946|c1_g1	228.367	300	0	0	0.830309	0	TR57946|c1_g1	1459136	0.13642	165	Sec14p-like phosphatidylinositol transfer family protein
642	3.22629	0.000517	0.309953	0.360803	5	300		8	TR30703|c0_g1	218.81	300	0	0	0.828747	0	TR30703|c0_g1	1533736	0.135822	2754	DEAD box RNA helicase family protein
105	3.19824	0.000496	0.312672	0.395577	5	297		8	TR41172|c0_g1	227.316	297	0	0	0.830904	0	TR41172|c0_g1	1733198	0.137851	9012	Transducin/WD40 repeat-like superfamily protein
211	3.21269	0.000328	0.311266	0.391869	5	297		8	TR82032|c0_g1	230.949	297	0	0	0.829793	0	TR82032|c0_g1	1203524	0.145251	5484	ARABIDILLO-1
739	3.11681	0.000794	0.320841	0.367293	5	296		8	TR38188|c0_g2	227.395	296	0	0	0.837168	0	TR38188|c0_g2	2594762	0.137565	6358	GPI transamidase component PIG-S-related
340	3.14779	0.000636	0.317683	0.413582	6	295		8	TR50491|c0_g1	223.251	295	0	0	0.834785	0	TR50491|c0_g1	1982544	0.135222	2731	WRKY DNA-binding protein 3
828	3.19154	0.000731	0.313328	0.384458	5	294		8	TR93864|c0_g2	220.405	294	0	0	0.83142	0	TR93864|c0_g2	1896436	0.134639	9799	alpha-amylase-like 3
326	3.22232	0.000353	0.310336	0.366615	5	292		8	TR67919|c0_g1	226.764	292	0	0	0.829053	0	TR67919|c0_g1	1211856	0.137349	3974	calreticulin 3
245	3.19489	0.000445	0.313	0.35708	3	291		8	TR81389|c0_g1	216.842	291	0	0	0.831162	0	TR81389|c0_g1	1321172	0.128842	1373	ENHANCED DOWNY MILDEW 2
1300	3.16663	0.00049	0.315793	0.393438	5	290		8	TR79394|c2_g2	227.724	290	0	0	0.833336	0	TR79394|c2_g2	1585158	0.137681	2645	0
162	3.148	0.000702	0.317662	0.336697	5	289		8	TR52146|c3_g2	226.045	289	0	0	0.834769	0	TR52146|c3_g2	2005328	0.133992	5600	Restriction endonuclease, type II-like superfamily protein
579	3.11681	0.000827	0.320841	0.323722	5	289		8	TR55011|c0_g2	219.927	289	0	0	0.837168	0	TR55011|c0_g2	2436084	0.131378	729	basic region/leucine zipper transcription factor 16
192	3.19719	0.00114517	0.312774	0.378121	5	288		8	TR96223|c0_g1	223.33	288	0	0	0.830985	0	TR96223|c0_g1	2665934	0.135188	3296	zinc-dependent activator protein-1
1187	3.16286	0.000985	0.316169	0.359907	5	286		8	TR45548|c0_g1	227.416	286	0	0	0.833626	0	TR45548|c0_g1	2290942	0.138247	2394	armadillo repeat only 2
247	3.18463	0.000592	0.314008	0.407586	5	285		8	TR63289|c0_g1	229.758	285	0	0	0.831951	0	TR63289|c0_g1	1839350	0.142795	6533	lon protease 2
1375	3.15554	0.00130879	0.316903	0.357463	5	284		8	TR91081|c0_g1	217.87	284	0	0	0.834189	0	TR91081|c0_g1	2564246	0.130772	161	tubulin beta-7 chain
1014	3.13837	0.000752	0.318637	0.392141	5	282		8	TR30680|c0_g1	230.39	282	0	0	0.83551	0	TR30680|c0_g1	2222532	0.141779	739	RNA-binding (RRM/RBD/RNP motifs) family protein
881	3.24053	0.000523	0.308592	0.405063	5	282		8	TR75605|c18_g1	229.908	282	0	0	0.827652	0	TR75605|c18_g1	1683024	0.144324	3317	P-glycoprotein 6
73	3.22671	0.000506	0.309913	0.394001	5	281		8	TR58725|c0_g1	235.833	281	0	0	0.828715	0	TR58725|c0_g1	1312388	0.145217	2506	ARM repeat superfamily protein
134	3.0605	0.00334005	0.326744	0.392298	5	281		8	TR29954|c1_g4	229.89	281	0	0	0.8415	0	TR29954|c1_g4	7052118	0.135309	3378	SAP domain-containing protein
811	3.17082	0.000702	0.315376	0.41271	5	281		8	TR82115|c0_g1	227.765	281	0	0	0.833014	0	TR82115|c0_g1	1877776	0.140163	9481	Erythronate-4-phosphate dehydrogenase family protein
670	3.18547	0.000745	0.313925	0.365438	5	280		8	TR93600|c3_g1	221.268	280	0	0	0.831887	0	TR93600|c3_g1	1855694	0.133453	6989	Proline-rich spliceosome-associated (PSP) family protein / zinc knuckle (CCHC-type) family protein
395	3.22043	0.000467	0.310517	0.376215	5	279		8	TR88555|c1_g1	219.742	279	0	0	0.829198	0	TR88555|c1_g1	1442328	0.133096	845	Zinc finger C-x8-C-x5-C-x3-H type family protein
731	3.2242	0.00044	0.310155	0.361079	5	279		8	TR34765|c0_g1	215.62	279	0	0	0.828908	0	TR34765|c0_g1	1406664	0.132282	1011	ubiquitin-specific protease 12
108	3.23613	0.000384	0.309011	0.424408	5	278		8	TR88602|c1_g2	237.349	278	0	0	0.82799	0	TR88602|c1_g2	1251162	0.150793	2017	Ankyrin repeat family protein with DHHC zinc finger domain
263	3.19259	0.000682	0.313225	0.402893	5	277		8	TR41247|c0_g1	223.715	277	0	0	0.831339	0	TR41247|c0_g1	1797540	0.139126	1960	Amino acid kinase family protein
1288	3.17061	0.000962	0.315397	0.347905	5	277		8	TR82111|c0_g1	218.574	277	0	0	0.83303	0	TR82111|c0_g1	2586754	0.132872	890	Protein kinase superfamily protein
746	3.15993	0.001114	0.316462	0.359101	5	277		8	TR68956|c0_g2	228.289	277	0	0	0.833851	0	TR68956|c0_g2	2557764	0.136536	7678	RNA-binding (RRM/RBD/RNP motifs) family protein
449	3.22357	0.000433	0.310215	0.376522	5	276		8	TR53861|c0_g1	231.333	276	0	0	0.828956	0	TR53861|c0_g1	1431190	0.140287	2122	Calmodulin-binding protein
747	3.25811	0.000391	0.306926	0.451067	5	276		8	TR63600|c1_g1	227.239	276	0	0	0.826299	0	TR63600|c1_g1	1134470	0.146323	957	POZ/BTB containin G-protein 1
101	3.23802	0.000335	0.308831	0.372263	3	275		8	TR50528|c1_g1	222.225	275	0	0	0.827845	0	TR50528|c1_g1	1086274	0.136084	7464	KRR1 family protein
417	3.20222	0.000495	0.312283	0.361911	5	275		8	TR81384|c0_g3	214.091	275	0	0	0.830599	0	TR81384|c0_g3	1608792	0.131425	249	actin 3
128	3.22546	0.000953	0.310034	0.354589	5	274		8	TR84580|c0_g1	222.343	274	0	0	0.828811	0	TR84580|c0_g1	2306034	0.136407	7322	PCF11P-similar protein 4
161	3.18652	0.00107531	0.313822	0.368627	5	274		8	TR84270|c0_g1	220.489	274	0	0	0.831806	0	TR84270|c0_g1	2364100	0.132905	1314	SU(VAR)3-9 homolog 5
577	3.17668	0.00120966	0.314794	0.373225	5	274		8	TR63774|c0_g1	222.945	274	0	0	0.832563	0	TR63774|c0_g1	2472590	0.133901	6621	EamA-like transporter family
715	3.16161	0.000993	0.316295	0.336569	5	274		8	TR46176|c0_g1	217.507	274	0	0	0.833722	0	TR46176|c0_g1	2907356	0.12855	1887	Ubiquitin-like superfamily protein
553	3.23174	0.000444	0.309431	0.425205	5	273		8	TR86740|c0_g1	239.326	273	0	0	0.828328	0	TR86740|c0_g1	1283106	0.151185	6206	phosphate transporter traffic facilitator1
728	3.24764	0.000635	0.307915	0.395416	5	273		8	TR62062|c0_g1	219.385	273	0	0	0.827104	0	TR62062|c0_g1	1715384	0.137113	4699	0
678	3.1884	0.000517	0.313637	0.344204	3	272		8	TR38270|c0_g1	214.393	272	0	0	0.831661	0	TR38270|c0_g1	1549958	0.129543	7206	SET domain protein 2
1255	3.22922	0.000577	0.309672	0.382288	5	271		8	TR84157|c0_g1	216.236	271	0	0	0.828521	0	TR84157|c0_g1	1527154	0.133562	6760	Surfeit locus protein 6
572	3.22127	0.000618	0.310437	0.382916	5	271		8	TR46906|c0_g1	222.435	271	0	0	0.829133	0	TR46906|c0_g1	1688756	0.137987	8124	0
914	3.23425	0.000538	0.309191	0.420528	5	271		8	TR48768|c1_g1	220.24	271	0	0	0.828135	0	TR48768|c1_g1	1586898	0.13904	9585	S-adenosyl-L-methionine-dependent methyltransferases superfamily protein
934	3.1905	0.00140962	0.313431	0.382124	5	271		8	TR53981|c0_g1	228.723	271	0	0	0.8315	0	TR53981|c0_g1	2579202	0.14358	3402	proline transporter 2
212	3.2018	0.000502	0.312324	0.427757	5	270		8	TR32403|c0_g1	218.159	270	0	0	0.830631	0	TR32403|c0_g1	1625208	0.140295	2330	Protein kinase protein with tetratricopeptide repeat domain
238	3.20934	0.000437	0.311591	0.380394	5	270		8	TR87528|c1_g1	234.067	270	0	0	0.830051	0	TR87528|c1_g1	1320386	0.14075	3150	DEA(D/H)-box RNA helicase family protein
640	3.2713	0.000917	0.305689	0.381402	5	269		8	TR46245|c0_g1	211.513	269	0	0	0.825285	0	TR46245|c0_g1	2471722	0.134209	293	auxin-like 1 protein
703	3.16014	0.00258535	0.316441	0.429091	5	269		8	TR83702|c0_g1	237.108	269	0	0	0.833835	0	TR83702|c0_g1	4520348	0.144929	6495	plant U-box 8
1751	3.19489	0.000586	0.313	0.391278	5	269		8	TR59849|c1_g1	234.751	269	0	0	0.831162	0	TR59849|c1_g1	1590784	0.144729	8147	RNA polymerase transcriptional regulation mediator-related
504	3.21269	0.000542	0.311266	0.363972	5	267		8	TR58956|c0_g2	227.161	267	0	0	0.829793	0	TR58956|c0_g2	1439216	0.139363	47	ACT-like protein tyrosine kinase family protein
682	3.1614	0.000519	0.316316	0.384501	5	267		8	TR74504|c0_g1	219.124	267	0	0	0.833739	0	TR74504|c0_g1	1643088	0.135512	2644	Pleckstrin homology (PH) domain superfamily protein
735	3.23215	0.000228	0.309391	0.405029	5	267		8	TR99752|c0_g1	239.929	267	0	0	0.828296	0	TR99752|c0_g1	822354	0.152143	1998	Ypt/Rab-GAP domain of gyp1p superfamily protein
752	3.27193	0.000451	0.30563	0.426244	5	265		8	TR83734|c0_g1	226.472	265	0	0	0.825236	0	TR83734|c0_g1	1331632	0.146869	2652	MIF4G domain-containing protein / MA3 domain-containing protein
475	3.24723	0.000316	0.307955	0.409398	5	263		8	TR58023|c0_g2	235.627	263	0	0	0.827136	0	TR58023|c0_g2	951890	0.14989	3875	BLISTER
702	3.27235	0.00032	0.305591	0.404493	5	263		8	TR45332|c0_g1	230.053	263	0	0	0.825204	0	TR45332|c0_g1	963304	0.146158	701	BAK1-interacting receptor-like kinase 1
784	3.22106	0.000443	0.310457	0.375816	5	263		8	TR76233|c0_g1	226.7	263	0	0	0.829149	0	TR76233|c0_g1	1235562	0.138569	2057	SU(VAR)3-9 homolog 3
463	3.20473	0.000493	0.312039	0.389839	5	262		8	TR41677|c0_g1	213.42	262	0	0	0.830405	0	TR41677|c0_g1	1368210	0.135076	6324	S-adenosyl-L-methionine-dependent methyltransferases superfamily protein
143	3.19385	0.0006	0.313102	0.407398	5	261		8	TR74431|c0_g1	218.406	261	0	0	0.831243	0	TR74431|c0_g1	1633920	0.139379	5908	Tetratricopeptide repeat (TPR)-like superfamily protein
1216	3.20368	0.000806	0.312141	0.341372	5	260		8	TR34119|c0_g1	221.592	260	0	0	0.830486	0	TR34119|c0_g1	1978832	0.134217	0	Protein kinase superfamily protein
349	3.16768	0.000489	0.315689	0.353104	5	260		8	TR64191|c2_g2	224.681	260	0	0	0.833256	0	TR64191|c2_g2	1389436	0.136501	5489	zinc ion binding
502	3.21938	0.000551	0.310618	0.387793	5	260		8	TR64259|c2_g1	225.792	260	0	0	0.829278	0	TR64259|c2_g1	1754186	0.13912	6321	RNA recognition motif (RRM)-containing protein
113	3.18045	0.000732	0.314421	0.350094	3	259		8	TR33142|c14_g1	220.699	259	0	0	0.832273	0	TR33142|c14_g1	1825322	0.131682	2270	0
147	3.2242	0.00110104	0.310155	0.395618	5	259		8	TR82897|c2_g1	223.409	259	0	0	0.828908	0	TR82897|c2_g1	2395930	0.137905	135	A20/AN1-like zinc finger family protein
201	3.29223	0.000898	0.303745	0.389273	5	259		8	TR97747|c0_g1	215.71	259	0	0	0.823674	0	TR97747|c0_g1	1990222	0.137395	47	ACT-like protein tyrosine kinase family protein
295	3.1771	0.000503	0.314753	0.351441	5	259		8	TR79560|c0_g1	225.591	259	0	0	0.832531	0	TR79560|c0_g1	1371406	0.137555	4484	0
693	3.20054	0.000842	0.312447	0.366995	3	258		8	TR93477|c0_g1	226.69	258	0	0	0.830727	0	TR93477|c0_g1	1956522	0.13558	1255	RNA-binding (RRM/RBD/RNP motifs) family protein
1138	3.26565	0.000586	0.306218	0.411366	5	256		8	TR100671|c1_g1	228	256	0	0	0.825719	0	TR100671|c1_g1	1507048	0.143574	3088	SEUSS transcriptional co-regulator
859	3.2219	0.000341	0.310376	0.377696	5	256		8	TR41460|c1_g1	232.781	256	0	0	0.829085	0	TR41460|c1_g1	1095872	0.142026	10320	P-loop containing nucleoside triphosphate hydrolases superfamily protein
94	3.22064	0.000617	0.310497	0.369986	5	255		8	TR96816|c2_g1	226.027	255	0	0	0.829181	0	TR96816|c2_g1	1520774	0.13682	5359	novel interactor of JAZ
200	3.14821	0.000665	0.317641	0.39228	5	255		8	TR87446|c1_g1	229.663	255	0	0	0.834753	0	TR87446|c1_g1	1781208	0.139698	974	amidase 1
301	3.26858	0.00055	0.305943	0.334506	3	254		8	TR75575|c0_g1	204.402	254	0	0	0.825494	0	TR75575|c0_g1	1412228	0.12494	4603	RNA helicase, putative
1341	3.22399	0.00065	0.310175	0.37898	5	254		8	TR33844|c3_g2	218.197	254	0	0	0.828924	0	TR33844|c3_g2	2028180	0.136203	1661	Ca2+ activated outward rectifying K+ channel 5
1561	3.21331	0.000457	0.311205	0.438359	5	253		8	TR97747|c2_g1	221.85	253	0	0	0.829745	0	TR97747|c2_g1	1413088	0.143037	47	ACT-like protein tyrosine kinase family protein
759	3.16747	0.00072	0.315709	0.345442	5	253		8	TR31370|c0_g1	210.419	253	0	0	0.833272	0	TR31370|c0_g1	1964340	0.129648	3519	Adaptor protein complex AP-1, gamma subunit
777	3.20787	0.00109388	0.311733	0.3706	5	253		8	TR58033|c0_g1	217.763	253	0	0	0.830164	0	TR58033|c0_g1	2547146	0.134008	72	cyclophilin 5
376	3.15365	0.000451	0.317093	0.362297	3	252		8	TR27639|c2_g6	226.865	252	0	0	0.834334	0	TR27639|c2_g6	1480858	0.133372	5174	RNA-binding KH domain-containing protein
191	3.16768	0.000641	0.315689	0.375261	5	252		8	TR33181|c0_g8	225.615	252	0	0	0.833256	0	TR33181|c0_g8	1637998	0.141274	6708	Nucleoporin interacting component (Nup93/Nic96-like) family protein
691	3.20201	0.000658	0.312304	0.375482	5	252		8	TR77479|c8_g2	226.071	252	0	0	0.830615	0	TR77479|c8_g2	1632518	0.142542	6318	temperature sensing protein-related
737	3.2445	0.000583	0.308213	0.375545	5	252		8	TR32232|c0_g2	220.091	252	0	0	0.827346	0	TR32232|c0_g2	1514240	0.137043	0	Protein kinase superfamily protein
1192	3.1434	0.00142222	0.318127	0.317769	5	251		8	TR97636|c1_g1	217.323	251	0	0	0.835123	0	TR97636|c1_g1	3228026	0.131392	4839	basic helix-loop-helix (bHLH) DNA-binding superfamily protein
332	3.21206	0.0003	0.311327	0.386263	5	251		8	TR41691|c0_g1	237.012	251	0	0	0.829842	0	TR41691|c0_g1	991504	0.148225	476	CBS domain-containing protein with a domain of unknown function (DUF21)
1189	3.12309	0.00124665	0.320196	0.330795	5	250		8	TR79292|c0_g1	216.308	250	0	0	0.836685	0	TR79292|c0_g1	3188258	0.130463	488	chloride channel A
479	3.11618	0.000943	0.320906	0.342522	5	250		8	TR68614|c0_g1	211.064	250	0	0	0.837217	0	TR68614|c0_g1	2304880	0.128776	4922	exocyst complex component sec10
144	3.2018	0.0010264	0.312324	0.348296	5	249		8	TR69619|c2_g2	219.815	249	0	0	0.830631	0	TR69619|c2_g2	2098782	0.132021	4817	D111/G-patch domain-containing protein
294	3.20703	0.00119197	0.311815	0.394643	5	249		8	TR65430|c0_g1	215.598	249	0	0	0.830228	0	TR65430|c0_g1	2128088	0.13585	2731	WRKY DNA-binding protein 3
300	3.25455	0.000961	0.307262	0.388392	5	249		8	TR56165|c0_g1	218.992	249	0	0	0.826573	0	TR56165|c0_g1	2256478	0.135767	7	Major facilitator superfamily protein
339	3.31589	0.000518	0.301578	0.367729	5	249		8	TR54005|c0_g1	211.309	249	0	0	0.821855	0	TR54005|c0_g1	1441714	0.13315	1323	bromodomain and extraterminal domain protein 10
529	3.27507	0.000738	0.305337	0.384615	5	248		8	TR29969|c0_g2	205.476	248	0	0	0.824995	0	TR29969|c0_g2	2064840	0.131547	356	GRAS family transcription factor
566	3.27004	0.000219	0.305806	0.393855	5	248		8	TR89189|c0_g2	230.907	248	0	0	0.825381	0	TR89189|c0_g2	772472	0.145683	4031	Outer membrane OMP85 family protein
229	3.21687	0.000417	0.310861	0.399394	3	247		8	TR82040|c1_g1	239.7	247	0	0	0.829471	0	TR82040|c1_g1	1112518	0.14981	5149	Ribosomal protein L25/Gln-tRNA synthetase, anti-codon-binding domain
204	3.23278	0.000471	0.309331	0.44148	5	246		8	TR67630|c1_g1	224.443	246	0	0	0.828248	0	TR67630|c1_g1	1531446	0.143782	4946	Fibronectin type III domain-containing protein
341	3.20682	0.000374	0.311835	0.390197	5	245		8	TR63778|c0_g1	233.906	245	0	0	0.830244	0	TR63778|c0_g1	1053826	0.144923	3150	DEA(D/H)-box RNA helicase family protein
152	3.14319	0.00112134	0.318149	0.386015	5	243		8	TR48768|c2_g2	209.572	243	0	0	0.83514	0	TR48768|c2_g2	2800728	0.131393	9585	S-adenosyl-L-methionine-dependent methyltransferases superfamily protein
1408	3.27486	0.00034	0.305357	0.373567	5	243		8	TR27419|c0_g1	226.23	243	0	0	0.825011	0	TR27419|c0_g1	983596	0.141748	2328	#N/A
171	3.23906	0.000662	0.308731	0.396508	5	241		8	TR69586|c0_g1	208.892	241	0	0	0.827764	0	TR69586|c0_g1	1580998	0.130558	2355	polypyrimidine tract-binding protein 2
591	3.29705	0.000274	0.303302	0.448686	5	241		8	TR44571|c0_g1	228.34	241	0	0	0.823304	0	TR44571|c0_g1	791726	0.151822	7144	F-box family protein
390	3.28867	0.000371	0.304074	0.379149	5	240		8	TR33234|c0_g1	218.346	240	0	0	0.823948	0	TR33234|c0_g1	1057540	0.140415	2334	TRAF-like superfamily protein
565	3.23132	0.000388	0.309471	0.399024	5	240		8	TR54949|c0_g1	221.467	240	0	0	0.82836	0	TR54949|c0_g1	1082264	0.142698	460	Protein kinase family protein
637	3.26167	0.00044	0.306591	0.396792	5	240		8	TR53933|c0_g1	227.721	240	0	0	0.826025	0	TR53933|c0_g1	1281568	0.145788	5656	C2H2-like zinc finger protein
213	3.23697	0.00042	0.308931	0.402894	6	240		8	TR84261|c0_g1	214.379	240	0	0	0.827925	0	TR84261|c0_g1	1334388	0.139388	4098	RING/FYVE/PHD zinc finger superfamily protein
464	3.22315	0.000401	0.310255	0.362727	5	238		8	TR27461|c1_g1	217.735	238	0	0	0.828988	0	TR27461|c1_g1	1112198	0.137372	2655	BTB/POZ domain-containing protein
1384	3.20327	0.000977	0.312181	0.392047	5	237		8	TR39001|c0_g1	236.304	237	0	0	0.830518	0	TR39001|c0_g1	1991822	0.14723	1537	response regulator 2
767	3.27884	0.00067	0.304986	0.410427	5	237		8	TR51035|c1_g2	213.156	237	0	0	0.824705	0	TR51035|c1_g2	1403248	0.142104	2721	RNA binding;abscisic acid binding
589	3.16621	0.000654	0.315835	0.347243	6	237		8	TR89176|c0_g3	222.835	237	0	0	0.833368	0	TR89176|c0_g3	1767436	0.138838	8300	ortholog of maize chloroplast splicing factor CRS1
1856	3.22587	0.000455	0.309994	0.383375	3	236		8	TR80426|c1_g1	231.004	236	0	0	0.828779	0	TR80426|c1_g1	1144224	0.143659	1551	mitogen-activated protein kinase kinase kinase 9
174	3.23508	0.000503	0.309111	0.342193	5	236		8	TR52794|c1_g4	205.441	236	0	0	0.82807	0	TR52794|c1_g4	1309162	0.128722	3260	Sec23/Sec24 protein transport family protein
751	3.2288	0.000693	0.309712	0.346989	5	236		8	TR100670|c0_g1	208.28	236	0	0	0.828553	0	TR100670|c0_g1	1570290	0.131739	3436	serine/threonine protein kinase 2
891	3.1794	0.000911	0.314525	0.353992	5	235		8	TR38176|c0_g1	222.847	235	0	0	0.832354	0	TR38176|c0_g1	2297532	0.138242	1284	0
937	3.269	0.00045	0.305904	0.388289	5	235		8	TR93610|c0_g1	210.74	235	0	0	0.825462	0	TR93610|c0_g1	1163284	0.138645	2366	SMAD/FHA domain-containing protein
869	3.22211	0.000798	0.310356	0.421114	5	234		8	TR39014|c3_g2	209.44	234	0	0	0.829069	0	TR39014|c3_g2	1679044	0.13861	9589	ARM repeat superfamily protein
440	3.28826	0.000578	0.304113	0.45612	5	233		8	TR82085|c0_g2	229.575	233	0	0	0.82398	0	TR82085|c0_g2	1383028	0.151635	568	syntaxin of plants 125
1863	3.26293	0.000234	0.306473	0.360959	5	233		8	TR45528|c0_g1	225.768	233	0	0	0.825929	0	TR45528|c0_g1	713486	0.143254	5835	Tetratricopeptide repeat (TPR)-like superfamily protein
354	3.23969	0.00093	0.308671	0.423795	5	232		8	TR83476|c0_g2	218.06	232	0	0	0.827716	0	TR83476|c0_g2	1914554	0.144504	9567	#N/A
375	3.16391	0.000814	0.316065	0.339358	5	230		8	TR75593|c0_g2	217.117	230	0	0	0.833545	0	TR75593|c0_g2	1801256	0.130479	3277	Plant regulator RWP-RK family protein
941	3.21415	0.000237	0.311124	0.381583	5	230		8	TR66147|c0_g1	229.213	230	0	0	0.829681	0	TR66147|c0_g1	817904	0.144069	1579	Transducin/WD40 repeat-like superfamily protein
1182	3.26586	0.000432	0.306198	0.352946	5	229		8	TR62707|c0_g1	218.166	229	0	0	0.825703	0	TR62707|c0_g1	1238854	0.13492	1772	SEC7-like guanine nucleotide exchange family protein
466	3.25539	0.000252	0.307183	0.401134	5	229		8	TR32709|c0_g2	224.686	229	0	0	0.826508	0	TR32709|c0_g2	749370	0.144678	3912	uridine 5'-monophosphate synthase / UMP synthase (PYRE-F) (UMPS)
1139	3.25602	0.00170052	0.307124	0.37271	5	228		8	TR79419|c0_g1	204.645	228	0	0	0.82646	0	TR79419|c0_g1	3216006	0.127664	5191	RING/U-box superfamily protein
121	3.26209	0.000594	0.306552	0.386854	5	228		8	TR32666|c2_g1	217.961	228	0	0	0.825993	0	TR32666|c2_g1	1499186	0.140345	158	DORNROSCHEN-like
329	3.23697	0.000723	0.308931	0.394544	5	228		8	TR64173|c0_g3	216.952	228	0	0	0.827925	0	TR64173|c0_g3	1674990	0.139609	1832	DWNN domain, a CCHC-type zinc finger
408	3.26858	0.000321	0.305943	0.405209	5	228		8	TR38956|c0_g1	226.846	228	0	0	0.825494	0	TR38956|c0_g1	917496	0.14846	2538	Ankyrin repeat family protein
671	3.22755	0.000449	0.309833	0.430868	5	228		8	TR68802|c0_g1	229.07	228	0	0	0.82865	0	TR68802|c0_g1	1239270	0.145349	4553	mitotic phosphoprotein N' end (MPPN) family protein
1780	3.19908	0.000466	0.31259	0.366025	5	228		8	TR34772|c1_g1	226.478	228	0	0	0.83084	0	TR34772|c1_g1	1238064	0.141815	4152	AAA-type ATPase family protein
1265	3.2623	0.00063	0.306532	0.382948	5	227		8	TR34750|c0_g1	208.229	227	0	0	0.825977	0	TR34750|c0_g1	1392686	0.130306	851	SCAR family protein 4
649	3.22629	0.000828	0.309953	0.394838	5	227		8	TR42379|c0_g1	235.775	227	0	0	0.828747	0	TR42379|c0_g1	1568636	0.150173	5342	DNA polymerase V family
848	3.2309	0.000457	0.309511	0.362715	5	227		8	TR75596|c1_g2	213.463	227	0	0	0.828392	0	TR75596|c1_g2	1213234	0.135103	2676	Calreticulin family protein
1655	3.25979	0.000755	0.306769	0.417856	5	226		8	TR57171|c0_g1	216.628	226	0	0	0.82617	0	TR57171|c0_g1	1612692	0.142895	3962	syntaxin of plants 42
1955	3.29663	0.000395	0.30334	0.405113	5	226		8	TR82177|c0_g1	220.46	226	0	0	0.823336	0	TR82177|c0_g1	1152038	0.139443	8898	RNA binding (RRM/RBD/RNP motifs) family protein
302	3.23864	0.000461	0.308771	0.387262	5	225		8	TR59572|c0_g1	218.853	225	0	0	0.827797	0	TR59572|c0_g1	1203910	0.137904	7563	hydroxyproline-rich glycoprotein family protein
2390	3.24618	0.00023	0.308054	0.459524	5	225		8	TR48105|c0_g2	234.196	225	0	0	0.827217	0	TR48105|c0_g2	730340	0.151779	3537	Phox (PX) domain-containing protein
929	3.21687	0.000417	0.310861	0.373571	6	225		8	TR70319|c0_g1	218.978	225	0	0	0.829471	0	TR70319|c0_g1	1131818	0.138769	9331	SITE-1 protease
237	3.2445	0.000344	0.308213	0.382727	5	224		8	TR80424|c2_g1	233.272	224	0	0	0.827346	0	TR80424|c2_g1	913802	0.148487	1929	soluble N-ethylmaleimide-sensitive factor adaptor protein 33
453	3.21583	0.000386	0.310962	0.356401	3	223		8	TR69620|c0_g1	221.973	223	0	0	0.829552	0	TR69620|c0_g1	1169688	0.136767	6059	Putative endonuclease or glycosyl hydrolase
643	3.18212	0.000663	0.314256	0.420757	5	223		8	TR78787|c2_g1	228.798	223	0	0	0.832144	0	TR78787|c2_g1	1585472	0.140972	9352	F-box family protein
1905	3.21708	0.000415	0.310841	0.360966	6	223		8	TR45503|c0_g1	201.578	223	0	0	0.829455	0	TR45503|c0_g1	1022312	0.131923	2093	Radical SAM superfamily protein
1659	3.16831	0.000681	0.315626	0.339652	5	222		8	TR77046|c1_g1	212.91	222	0	0	0.833207	0	TR77046|c1_g1	1659926	0.131183	7560	Surfeit locus protein 2 (SURF2)
407	3.20536	0.0011	0.311978	0.396504	5	221		8	TR68583|c0_g1	224.828	221	0	0	0.830357	0	TR68583|c0_g1	2425310	0.139037	851	SCAR family protein 4
145	3.2332	0.000283	0.309291	0.392777	5	220		8	TR24179|c0_g1	222.936	220	0	0	0.828215	0	TR24179|c0_g1	909500	0.144952	8396	S-adenosyl-L-methionine-dependent methyltransferases superfamily protein
1309	3.29475	0.000527	0.303514	0.377709	5	220		8	TR57390|c0_g1	216.441	220	0	0	0.823481	0	TR57390|c0_g1	1485850	0.134686	0	Protein kinase superfamily protein
653	3.2623	0.000161	0.306532	0.430313	5	219		8	TR74434|c0_g1	234.297	219	0	0	0.825977	0	TR74434|c0_g1	532810	0.151257	10392	far-red-elongated hypocotyl1-like
1078	3.26355	0.000521	0.306414	0.348201	5	218		8	TR80445|c2_g1	217.349	218	0	0	0.82588	0	TR80445|c2_g1	1126272	0.136526	5265	ARMADILLO BTB protein 1
524	3.16726	0.000776	0.31573	0.340633	5	218		8	TR86570|c0_g2	220.206	218	0	0	0.833288	0	TR86570|c0_g2	2048678	0.135096	3091	nuclear pore anchor
820	3.31317	0.000266	0.301826	0.383165	5	218		8	TR57991|c2_g1	210.775	218	0	0	0.822064	0	TR57991|c2_g1	847228	0.133996	6209	ARM repeat superfamily protein
1377	3.26983	0.000648	0.305826	0.378165	5	216		8	TR87809|c0_g1	210.861	216	0	0	0.825397	0	TR87809|c0_g1	1402026	0.131214	5311	LSD1-like 3
928	3.28239	0.000633	0.304656	0.362188	5	216		8	TR54025|c0_g1	212.398	216	0	0	0.824431	0	TR54025|c0_g1	1479824	0.135199	8976	Met-10+ like family protein / kelch repeat-containing protein
955	3.18463	0.000568	0.314008	0.371506	5	214		8	TR45290|c0_g1	212.248	214	0	0	0.831951	0	TR45290|c0_g1	1351066	0.134079	4681	RING/FYVE/PHD-type zinc finger family protein
223	3.23822	0.000434	0.308811	0.396094	5	213		8	TR38227|c3_g1	219.178	213	0	0	0.827829	0	TR38227|c3_g1	1199732	0.143535	4974	XB3 ortholog 4 in Arabidopsis thaliana
394	3.31463	0.000662	0.301693	0.419036	5	213		8	TR31706|c0_g1	227.526	213	0	0	0.821951	0	TR31706|c0_g1	1556148	0.149194	3164	Transducin/WD40 repeat-like superfamily protein
641	3.29014	0.000489	0.303938	0.427122	5	212		8	TR53426|c0_g1	219.533	212	0	0	0.823835	0	TR53426|c0_g1	1347532	0.143111	550	global transcription factor group E3
246	3.25853	0.000656	0.306887	0.419634	5	211		8	TR93849|c1_g1	229.346	211	0	0	0.826267	0	TR93849|c1_g1	1498124	0.149408	5763	chromatin remodeling 38
592	3.22064	0.000393	0.310497	0.380546	6	211		8	TR93602|c1_g1	212.597	211	0	0	0.829181	0	TR93602|c1_g1	1140938	0.139134	254	Protein of unknown function (DUF803)
234	3.20641	0.00104524	0.311876	0.335384	5	210		8	TR53782|c0_g1	213.91	210	0	0	0.830276	0	TR53782|c0_g1	2075872	0.135215	1267	RING/U-box superfamily protein
527	3.21017	0.000475	0.31151	0.351583	5	209		8	TR79075|c0_g1	216.129	209	0	0	0.829987	0	TR79075|c0_g1	1448346	0.137574	1998	Ypt/Rab-GAP domain of gyp1p superfamily protein
160	3.22985	0.000439	0.309612	0.388889	5	208		8	TR100894|c0_g1	216.582	208	0	0	0.828473	0	TR100894|c0_g1	1099978	0.140455	7111	RAD3-like DNA-binding helicase protein
304	3.18129	0.00120016	0.314338	0.331661	5	208		8	TR66123|c0_g1	197.452	208	0	0	0.832209	0	TR66123|c0_g1	2265732	0.126734	2314	protein phosphatase 2A-4
1749	3.18526	0.000786	0.313946	0.425818	5	208		8	TR38172|c0_g1	213.841	208	0	0	0.831903	0	TR38172|c0_g1	1960984	0.140316	5813	dsRNA-binding domain-like superfamily protein
1015	3.26732	0.000585	0.306061	0.375132	5	205		8	TR97656|c0_g1	212.268	205	0	0	0.825591	0	TR97656|c0_g1	1356860	0.138286	9869	0
330	3.22232	0.00120107	0.310336	0.3796	5	204		8	TR101057|c0_g1	226.319	204	0	0	0.829053	0	TR101057|c0_g1	2225680	0.145262	380	ENTH/ANTH/VHS superfamily protein
1362	3.27779	0.000274	0.305084	0.384719	5	204		8	TR40001|c0_g1	210.387	204	0	0	0.824785	0	TR40001|c0_g1	793934	0.134864	4984	UDP-glucose:glycoprotein glucosyltransferases;transferases, transferring hexosyl groups;transferases, transferring glycosyl groups
685	3.24409	0.000328	0.308253	0.373848	3	203		8	TR63691|c2_g1	214.616	203	0	0	0.827378	0	TR63691|c2_g1	911740	0.134471	7464	KRR1 family protein
350	3.29621	0.000437	0.303379	0.434619	5	203		8	TR91112|c1_g1	215.591	203	0	0	0.823368	0	TR91112|c1_g1	1061478	0.146362	4526	eukaryotic translation initiation factor-related
518	3.24953	0.000826	0.307737	0.378871	5	203		8	TR91587|c1_g1	207.966	203	0	0	0.826959	0	TR91587|c1_g1	1540264	0.132543	6759	S-adenosyl-L-methionine-dependent methyltransferases superfamily protein
406	3.17773	0.000469	0.31469	0.404414	5	202		8	TR30672|c0_g1	222.337	202	0	0	0.832483	0	TR30672|c0_g1	1256042	0.141796	6167	Homeodomain-like protein with RING/FYVE/PHD-type zinc finger domain
426	3.26314	0.000392	0.306454	0.405522	5	201		8	TR97731|c0_g1	223.851	201	0	0	0.825913	0	TR97731|c0_g1	1038808	0.140698	838	BRI1 suppressor 1 (BSU1)-like 2
111	3.30207	0.000363	0.30284	0.391156	5	200		8	TR95086|c2_g1	212.68	200	0	0	0.822918	0	TR95086|c2_g1	791082	0.143026	5580	isocitrate dehydrogenase V
1315	3.23697	0.000398	0.308931	0.3899	5	200		8	TR93604|c1_g1	223.155	200	0	0	0.827925	0	TR93604|c1_g1	1156830	0.139997	7204	basic helix-loop-helix (bHLH) DNA-binding superfamily protein
704	3.33326	0.000624	0.300006	0.407487	5	200		8	TR96864|c0_g1	220.425	200	0	0	0.820518	0	TR96864|c0_g1	1218646	0.142118	7717	auxin transport protein (BIG)
944	3.30835	0.0003	0.302265	0.361859	5	200		8	TR38232|c2_g1	218.19	200	0	0	0.822434	0	TR38232|c2_g1	737444	0.142608	4409	OSBP(oxysterol binding protein)-related protein 1B
1107	3.2041	0.000411	0.3121	0.382362	6	200		8	TR52792|c0_g1	231.635	200	0	0	0.830454	0	TR52792|c0_g1	1031366	0.147257	696	ARF-GAP domain 2
768	3.32154	0.000457	0.301065	0.422397	5	198		8	TR26754|c0_g1	204.758	198	0	0	0.82142	0	TR26754|c0_g1	1106714	0.14491	5143	P-loop containing nucleoside triphosphate hydrolases superfamily protein
224	3.33033	0.000823	0.30027	0.355693	5	197		8	TR87867|c0_g1	195.893	197	0	0	0.820744	0	TR87867|c0_g1	1713694	0.129727	5243	exocyst subunit exo70 family protein B2
149	3.27905	0.000132	0.304967	0.38791	6	197		8	TR45340|c1_g1	232.731	197	0	0	0.824689	0	TR45340|c1_g1	445594	0.152811	1283	CCCH-type zinc finger family protein
666	3.34164	0.000283	0.299255	0.454317	5	196		8	TR77430|c3_g2	207.48	196	0	0	0.819874	0	TR77430|c3_g2	693820	0.147567	550	global transcription factor group E3
118	3.26397	0.000251	0.306375	0.361036	5	195		8	TR38231|c2_g2	222.462	195	0	0	0.825848	0	TR38231|c2_g2	706302	0.144268	6405	0
1141	3.31442	0.000356	0.301712	0.372737	5	194		8	TR94961|c0_g1	204.113	194	0	0	0.821967	0	TR94961|c0_g1	855796	0.136622	8859	D111/G-patch domain-containing protein
851	3.26188	0.000169	0.306572	0.401635	5	194		8	TR33938|c0_g1	231.335	194	0	0	0.826009	0	TR33938|c0_g1	620264	0.149152	1290	DEK domain-containing chromatin associated protein
1100	3.24911	0.000306	0.307777	0.371168	5	193		8	TR43585|c0_g1	222.611	193	0	0	0.826992	0	TR43585|c0_g1	823284	0.143158	8022	alpha 1,4-glycosyltransferase family protein
1199	3.22671	0.000538	0.309913	0.412025	5	193		8	TR54767|c0_g1	210.073	193	0	0	0.828715	0	TR54767|c0_g1	1459328	0.141558	8258	0
198	3.36383	0.000256	0.29728	0.356487	5	193		8	TR64223|c0_g1	205.311	193	0	0	0.818167	0	TR64223|c0_g1	687686	0.132887	2571	GBF-interacting protein 1
593	3.32154	0.000529	0.301065	0.457079	5	192		8	TR45604|c1_g1	206.193	192	0	0	0.82142	0	TR45604|c1_g1	1277934	0.14634	2025	Heat shock protein DnaJ, N-terminal with domain of unknown function (DUF1977)
450	3.31338	0.000466	0.301807	0.440838	5	191		8	TR53755|c0_g1	207.707	191	0	0	0.822048	0	TR53755|c0_g1	1013608	0.145453	0	Protein kinase superfamily protein
283	3.28344	0.000707	0.304559	0.358619	5	190		8	TR82101|c0_g3	195.321	190	0	0	0.824351	0	TR82101|c0_g3	1460042	0.125851	2218	ARF-GAP domain 15
1952	3.19154	0.00104189	0.313328	0.355388	5	190		8	TR33934|c0_g1	212.537	190	0	0	0.83142	0	TR33934|c0_g1	2032534	0.133165	569	pyrophosphorylase 4
1274	3.29202	0.000403	0.303764	0.354103	5	189		8	TR51332|c0_g1	218.672	189	0	0	0.82369	0	TR51332|c0_g1	956712	0.139459	815	sequence-specific DNA binding transcription factors
155	3.21918	0.000432	0.310639	0.386234	5	187		8	TR93627|c0_g2	212.877	187	0	0	0.829294	0	TR93627|c0_g2	1077460	0.13559	329	nuclear factor Y, subunit C2
1294	3.3341	0.000283	0.299931	0.434823	5	187		8	TR99972|c0_g1	219.396	187	0	0	0.820454	0	TR99972|c0_g1	737786	0.147147	10616	#N/A
520	3.19112	0.000605	0.313369	0.336438	5	187		8	TR32722|c1_g1	210.663	187	0	0	0.831452	0	TR32722|c1_g1	1337514	0.131912	8883	vacuolar protein sorting 45
683	3.28449	0.000177	0.304461	0.453108	5	187		8	TR24470|c1_g1	223.733	187	0	0	0.82427	0	TR24470|c1_g1	630854	0.149554	4682	Calcineurin-like metallo-phosphoesterase superfamily protein
604	3.269	0.000567	0.305904	0.427085	5	186		8	TR81600|c0_g1	209.651	186	0	0	0.825462	0	TR81600|c0_g1	1194878	0.138383	260	PB1 domain-containing protein tyrosine kinase
1048	3.24262	0.000358	0.308393	0.422488	5	184		8	TR76199|c2_g1	207.924	184	0	0	0.827491	0	TR76199|c2_g1	954944	0.141928	10249	pfkB-like carbohydrate kinase family protein
448	3.34436	0.000269	0.299011	0.416013	5	184		8	TR77091|c0_g1	223.033	184	0	0	0.819665	0	TR77091|c0_g1	685686	0.144545	9659	ubiquitin interaction motif-containing protein
782	3.27486	0.000293	0.305357	0.397006	5	184		8	TR35942|c0_g1	219.06	184	0	0	0.825011	0	TR35942|c0_g1	907534	0.147218	142	Galactosyltransferase family protein
931	3.31756	0.00106563	0.301426	0.362757	5	183		8	TR87838|c0_g1	200.284	183	0	0	0.821726	0	TR87838|c0_g1	1717856	0.12997	2423	time for coffee
1522	3.35127	0.000272	0.298395	0.4283	5	181		8	TR33181|c0_g2	229.337	181	0	0	0.819133	0	TR33181|c0_g2	583434	0.153814	6708	Nucleoporin interacting component (Nup93/Nic96-like) family protein
176	3.23676	0.000446	0.308951	0.40869	5	180		8	TR38957|c0_g1	217.772	180	0	0	0.827942	0	TR38957|c0_g1	1189846	0.142149	1054	DEA(D/H)-box RNA helicase family protein
478	3.23822	0.00038	0.308811	0.383673	5	178		8	TR40016|c3_g1	209.719	178	0	0	0.827829	0	TR40016|c3_g1	1108704	0.138337	2124	dynamin related protein
133	3.26607	0.000407	0.306179	0.383988	5	177		8	TR100119|c0_g1	220.463	177	0	0	0.825687	0	TR100119|c0_g1	956246	0.141595	1274	cytosolic invertase 2
1158	3.35001	0.000544	0.298507	0.387776	5	177		8	TR69000|c0_g2	211.52	177	0	0	0.81923	0	TR69000|c0_g2	1062400	0.138339	7450	DnaJ domain ;Myb-like DNA-binding domain
469	3.2445	0.000448	0.308213	0.356317	5	177		8	TR91595|c0_g1	218.559	177	0	0	0.827346	0	TR91595|c0_g1	978500	0.138416	5263	pumilio 5
986	3.35441	0.000296	0.298115	0.40832	5	177		8	TR80412|c0_g1	211.249	177	0	0	0.818892	0	TR80412|c0_g1	733726	0.141682	1553	0
1025	3.22839	0.000466	0.309752	0.350411	5	175		8	TR56808|c0_g1	218.36	175	0	0	0.828586	0	TR56808|c0_g1	1099026	0.138465	553	VACUOLAR SORTING RECEPTOR 7
96	3.32049	0.000338	0.30116	0.412929	5	174		8	TR67444|c0_g1	205.546	174	0	0	0.8215	0	TR67444|c0_g1	791548	0.144041	4233	P-loop containing nucleoside triphosphate hydrolases superfamily protein
1264	3.33054	0.000308	0.300251	0.401634	5	174		8	TR95035|c0_g1	231.672	174	0	0	0.820728	0	TR95035|c0_g1	737504	0.154547	2344	Octicosapeptide/Phox/Bem1p family protein
282	3.23488	0.000548	0.309131	0.37951	5	174		8	TR54973|c1_g1	206.782	174	0	0	0.828086	0	TR54973|c1_g1	1288776	0.135773	6601	3'-5'-exoribonuclease family protein
1476	3.23341	0.000381	0.309271	0.320311	5	174		8	TR77500|c0_g3	207.247	174	0	0	0.828199	0	TR77500|c0_g3	1007246	0.131921	864	CCCH-type zinc fingerfamily protein with RNA-binding domain
880	3.2914	0.000305	0.303822	0.428344	5	174		8	TR96378|c0_g1	225.954	174	0	0	0.823739	0	TR96378|c0_g1	743652	0.15392	0	Protein kinase superfamily protein
483	3.2533	0.00108054	0.30738	0.317149	5	172		8	TR27465|c0_g1	200.529	172	0	0	0.826669	0	TR27465|c0_g1	1763216	0.131667	3706	zinc finger (C2H2 type) family protein
264	3.2983	0.00021	0.303186	0.396285	5	171		8	TR52213|c0_g1	210.427	171	0	0	0.823207	0	TR52213|c0_g1	571772	0.139356	7263	Transducin/WD40 repeat-like superfamily protein
753	3.21771	0.00094	0.31078	0.333058	5	171		8	TR96288|c0_g1	201.813	171	0	0	0.829407	0	TR96288|c0_g1	1585606	0.128213	1839	SNARE associated Golgi protein family
819	3.23781	0.000876	0.308851	0.343474	5	170		8	TR50502|c0_g1	203.865	170	0	0	0.827861	0	TR50502|c0_g1	1505654	0.13492	59	#N/A
717	3.32217	0.000532	0.301008	0.403283	5	169		8	TR45533|c0_g2	207.089	169	0	0	0.821372	0	TR45533|c0_g2	1032888	0.140685	7675	0
230	3.23885	0.000613	0.308751	0.403001	5	167		8	TR93842|c0_g1	222.749	167	0	0	0.827781	0	TR93842|c0_g1	1295542	0.14732	2573	Integral membrane HRF1 family protein
1273	3.35378	0.000305	0.298171	0.507828	5	167		8	TR94912|c1_g1	219.467	167	0	0	0.81894	0	TR94912|c1_g1	758690	0.157211	1600	LOV KELCH protein 2
856	3.27193	0.000454	0.30563	0.405959	5	167		8	TR58956|c0_g1	208.329	167	0	0	0.825236	0	TR58956|c0_g1	1008018	0.141528	47	ACT-like protein tyrosine kinase family protein
893	3.25518	0.00120164	0.307203	0.443907	5	167		8	TR75592|c0_g1	217.76	167	0	0	0.826525	0	TR75592|c0_g1	1656636	0.146242	2858	Ypt/Rab-GAP domain of gyp1p superfamily protein
650	3.31107	0.000715	0.302017	0.394524	5	166		8	TR89221|c0_g1	219.596	166	0	0	0.822225	0	TR89221|c0_g1	1227888	0.145328	1319	Flavin containing amine oxidoreductase family protein
1538	3.35441	0.00041	0.298115	0.411678	5	165		8	TR29291|c0_g1	199.442	165	0	0	0.818892	0	TR29291|c0_g1	804992	0.134577	1618	UDP-Glycosyltransferase superfamily protein
203	3.23446	0.000478	0.309171	0.391426	6	165		8	TR38418|c0_g1	216.406	165	0	0	0.828119	0	TR38418|c0_g1	1023728	0.142372	2356	Sec14p-like phosphatidylinositol transfer family protein
1178	3.29956	0.000439	0.303071	0.435059	5	164		8	TR59609|c0_g1	209.427	164	0	0	0.823111	0	TR59609|c0_g1	979466	0.144832	2038	alpha/beta-Hydrolases superfamily protein
190	3.18233	0.000482	0.314235	0.32044	5	164		7	TR91532|c0_g1	198.25	164	0	0	0.832128	0	TR91532|c0_g1	1236944	0.125873	6157	#N/A
1441	3.22566	0.00123582	0.310014	0.390244	5	164		8	TR96289|c0_g1	215.39	164	0	0	0.828795	0	TR96289|c0_g1	2096356	0.141704	4413	transcription factor jumonji (jmjC) domain-containing protein
1091	3.3475	0.00123751	0.298731	0.441224	5	162		8	TR46940|c0_g2	208.802	162	0	0	0.819423	0	TR46940|c0_g2	1956244	0.149679	7893	NAC domain protein 13
526	3.33682	0.000255	0.299686	0.371137	5	162		8	TR66101|c0_g2	189.722	162	0	0	0.820244	0	TR66101|c0_g2	614118	0.127845	1076	Cyclin family protein
1285	3.26083	0.000437	0.30667	0.333618	5	161		8	TR59890|c0_g1	209.64	161	0	0	0.82609	0	TR59890|c0_g1	988724	0.136662	4143	F-box family protein
446	3.35085	0.000172	0.298432	0.42632	5	161		8	TR84245|c1_g1	210.988	161	0	0	0.819166	0	TR84245|c1_g1	502482	0.144909	5415	cell division cycle 5
474	3.32636	0.000293	0.300629	0.395497	5	161		8	TR78804|c4_g1	224.783	161	0	0	0.82105	0	TR78804|c4_g1	601732	0.149855	208	BED zinc finger ;hAT family dimerisation domain
970	3.21645	0.000634	0.310901	0.395575	5	161		8	TR87824|c5_g1	224.335	161	0	0	0.829504	0	TR87824|c5_g1	1334840	0.141715	1723	STELAR K+ outward rectifier
1177	3.31882	0.000257	0.301312	0.37555	5	160		8	TR54035|c4_g2	225.594	160	0	0	0.821629	0	TR54035|c4_g2	625770	0.14668	9385	Chaperone DnaJ-domain superfamily protein
451	3.35085	0.000249	0.298432	0.417217	5	160		8	TR34156|c0_g1	193.762	160	0	0	0.819166	0	TR34156|c0_g1	604622	0.139197	339	Alcohol dehydrogenase transcription factor Myb/SANT-like family protein
148	3.22734	0.000448	0.309853	0.425703	5	158		8	TR38337|c0_g1	222.082	158	0	0	0.828666	0	TR38337|c0_g1	1031110	0.145437	1106	homolog of yeast autophagy 18C
812	3.28867	0.000274	0.304074	0.362412	5	158		8	TR56235|c1_g1	210.538	158	0	0	0.823948	0	TR56235|c1_g1	610022	0.139985	3623	SNF1-related protein kinase regulatory subunit gamma 1
2021	3.27653	0.000402	0.305201	0.335048	5	157		8	TR46190|c0_g1	211.726	157	0	0	0.824882	0	TR46190|c0_g1	818494	0.141057	7571	Tetratricopeptide repeat (TPR)-like superfamily protein
825	3.2466	0.00035	0.308015	0.368855	6	157		8	TR30732|c1_g1	196.395	157	0	0	0.827185	0	TR30732|c1_g1	1015368	0.131897	5160	P-loop containing nucleoside triphosphate hydrolases superfamily protein
514	3.25309	0.000545	0.3074	0.385505	5	155		8	TR56301|c0_g1	229.265	155	0	0	0.826686	0	TR56301|c0_g1	1154120	0.15123	438	XH/XS domain-containing protein
275	3.31631	0.000196	0.30154	0.40796	6	155		8	TR84308|c0_g2	205.71	155	0	0	0.821823	0	TR84308|c0_g2	513454	0.141284	6194	Leucine-rich repeat protein kinase family protein
2274	3.37806	0.000425	0.296028	0.424158	5	154		8	TR29969|c0_g1	210.234	154	0	0	0.817072	0	TR29969|c0_g1	955036	0.146402	356	GRAS family transcription factor
861	3.32091	0.000262	0.301122	0.453442	5	154		8	TR88603|c0_g1	203.136	154	0	0	0.821468	0	TR88603|c0_g1	631162	0.148383	34	cysteine-rich RLK (RECEPTOR-like protein kinase) 8
482	3.3094	0.000217	0.30217	0.354833	5	153		8	TR38506|c0_g1	211.078	153	0	0	0.822354	0	TR38506|c0_g1	493842	0.143007	10036	actin-related protein 5
1586	3.3251	0.000297	0.300743	0.39038	3	152		8	TR76250|c1_g2	199.724	152	0	0	0.821146	0	TR76250|c1_g2	648340	0.134313	2859	evolutionarily conserved C-terminal region 10
348	3.2556	0.000278	0.307163	0.343761	6	152		8	TR74146|c0_g1	209.783	152	0	0	0.826492	0	TR74146|c0_g1	721224	0.136489	1326	POX (plant homeobox) family protein
241	3.39669	0.000197	0.294404	0.47117	5	151		8	TR62132|c0_g1	218.06	151	0	0	0.815639	0	TR62132|c0_g1	516648	0.152276	3088	SEUSS transcriptional co-regulator
1793	3.25832	0.000613	0.306907	0.362327	5	150		8	TR68649|c0_g1	200.953	150	0	0	0.826283	0	TR68649|c0_g1	1103482	0.133524	246	type one serine/threonine protein phosphatase 5
388	3.26544	0.000255	0.306238	0.372379	5	147		8	TR65477|c0_g1	202.361	147	0	0	0.825735	0	TR65477|c0_g1	550802	0.138888	379	CDPK-related kinase
1094	3.28407	0.00082	0.3045	0.343505	5	146		8	TR87519|c0_g1	201.466	146	0	0	0.824302	0	TR87519|c0_g1	1384858	0.132631	6782	nucleic acid binding
1447	3.29956	0.000248	0.303071	0.408597	5	146		8	TR83650|c0_g1	207.507	146	0	0	0.823111	0	TR83650|c0_g1	571238	0.142128	880	Rad23 UV excision repair protein family
885	3.30186	0.00053	0.302859	0.421264	5	145		8	TR33871|c1_g1	207.386	145	0	0	0.822934	0	TR33871|c1_g1	1003448	0.143416	6032	0
373	3.32656	0.000536	0.30061	0.391805	5	143		8	TR62711|c2_g2	222.413	143	0	0	0.821033	0	TR62711|c2_g2	944850	0.153172	2387	Protein kinase superfamily protein
1619	3.25874	0.000275	0.306867	0.320693	5	143		8	TR79421|c0_g1	201.678	143	0	0	0.826251	0	TR79421|c0_g1	633924	0.132683	9026	ribonuclease II family protein
692	3.34603	0.000531	0.298861	0.410322	5	143		8	TR39941|c1_g2	213.273	143	0	0	0.819536	0	TR39941|c1_g2	898064	0.145182	1850	beta-amylase 2
1790	3.27339	0.00041	0.305493	0.410815	6	143		8	TR54983|c1_g1	207.909	143	0	0	0.825124	0	TR54983|c1_g1	773222	0.144884	8286	endoplasmic reticulum-adenine nucleotide transporter 1
1974	3.27151	0.000224	0.305669	0.340097	6	143		8	TR45353|c0_g1	199.552	143	0	0	0.825269	0	TR45353|c0_g1	539760	0.13456	8684	cell division protein ftsH, putative
780	3.39544	0.000176	0.294513	0.408451	5	142		8	TR40819|c0_g1	201.366	142	0	0	0.815736	0	TR40819|c0_g1	491848	0.147521	0	Protein kinase superfamily protein
2039	3.30814	0.000275	0.302284	0.403749	5	141		8	TR45304|c0_g1	205.05	141	0	0	0.822451	0	TR45304|c0_g1	568840	0.147943	2309	Target SNARE coiled-coil domain protein
1149	3.27256	0.000497	0.305572	0.367781	5	141		8	TR96849|c0_g2	221.404	141	0	0	0.825188	0	TR96849|c0_g2	932408	0.146137	1818	RING/U-box superfamily protein
1433	3.33829	0.00105191	0.299555	0.455623	5	141		8	TR67720|c1_g4	234.56	141	0	0	0.820132	0	TR67720|c1_g4	1667810	0.160763	0	Protein kinase superfamily protein
1902	3.35985	9.54e-05	0.297632	0.432016	5	141		8	TR86777|c0_g1	222.305	141	0	0	0.818473	0	TR86777|c0_g1	283788	0.156113	1255	RNA-binding (RRM/RBD/RNP motifs) family protein
1085	3.3969	0.000211	0.294386	0.446043	5	139		8	TR67728|c0_g1	216.209	139	0	0	0.815623	0	TR67728|c0_g1	556848	0.155099	550	global transcription factor group E3
500	3.33871	0.000226	0.299517	0.339172	5	139		8	TR45493|c0_g1	207.827	139	0	0	0.8201	0	TR45493|c0_g1	523484	0.141187	9574	#N/A
1242	3.38497	0.000111	0.295424	0.376706	5	138		8	TR60538|c0_g1	211.551	138	0	0	0.816541	0	TR60538|c0_g1	315236	0.145396	380	ENTH/ANTH/VHS superfamily protein
252	3.31463	0.000346	0.301693	0.348461	5	138		8	TR74183|c0_g2	211.239	138	0	0	0.821951	0	TR74183|c0_g2	659388	0.140821	5479	0
1318	3.4126	0.00019	0.293032	0.45393	5	138		8	TR51208|c0_g1	212.746	138	0	0	0.814415	0	TR51208|c0_g1	424556	0.156777	4699	0
684	3.23781	0.000334	0.308851	0.315667	6	138		8	TR39934|c0_g1	202.087	138	0	0	0.827861	0	TR39934|c0_g1	754278	0.130801	9822	glycoside hydrolase family 2 protein
1565	3.3789	0.000103	0.295954	0.437419	5	137		8	TR67580|c0_g1	224.964	137	0	0	0.817008	0	TR67580|c0_g1	303928	0.156116	1255	RNA-binding (RRM/RBD/RNP motifs) family protein
276	3.35587	0.00024	0.297985	0.361874	5	136		8	TR93591|c0_g1	197.449	136	0	0	0.818779	0	TR93591|c0_g1	506108	0.136737	1419	0
1401	3.38916	0.000165	0.295059	0.436383	5	136		8	TR48778|c0_g4	214.257	136	0	0	0.816219	0	TR48778|c0_g4	377966	0.146852	1444	DEA(D/H)-box RNA helicase family protein
1485	3.39376	0.000318	0.294658	0.466558	5	136		8	TR26173|c1_g10	199.074	136	0	0	0.815864	0	TR26173|c1_g10	729784	0.146163	337	PLATZ transcription factor family protein
1115	3.29454	0.000269	0.303533	0.356108	5	135		8	TR70467|c0_g1	208.933	135	0	0	0.823497	0	TR70467|c0_g1	608276	0.139382	778	PLAC8 family protein
1851	3.29307	0.000227	0.303668	0.459812	5	135		8	TR92832|c0_g1	218.726	135	0	0	0.82361	0	TR92832|c0_g1	531314	0.158268	8500	UDP-sugar pyrophosphorylase
1990	3.43814	0.000221	0.290855	0.507905	5	135		8	TR58778|c8_g1	229.6	135	0	0	0.812451	0	TR58778|c8_g1	555464	0.162147	2661	TGA1A-related gene 3
180	3.31547	0.000335	0.301616	0.35069	5	134		8	TR87505|c7_g1	204.537	134	0	0	0.821887	0	TR87505|c7_g1	701982	0.140963	1136	Pentatricopeptide repeat (PPR) superfamily protein
1597	3.38434	0.000146	0.295478	0.467063	5	134		8	TR33138|c0_g1	206.888	134	0	0	0.816589	0	TR33138|c0_g1	445738	0.154972	1589	RNA-binding KH domain-containing protein
1133	3.40758	0.000306	0.293464	0.414445	5	133		8	TR46851|c0_g3	214.586	133	0	0	0.814802	0	TR46851|c0_g3	738064	0.1536	4004	0
1319	3.26439	0.000278	0.306336	0.333102	5	132		8	TR58001|c0_g1	194.068	132	0	0	0.825816	0	TR58001|c0_g1	614622	0.130774	3567	Prolyl oligopeptidase family protein
633	3.40088	0.000166	0.294042	0.542216	5	132		8	TR24705|c0_g1	221.356	132	0	0	0.815317	0	TR24705|c0_g1	374084	0.163719	1904	#N/A
509	3.28909	0.000599	0.304035	0.343981	5	131		8	TR69616|c4_g1	200.458	131	0	0	0.823916	0	TR69616|c4_g1	859290	0.133367	2480	homeodomain GLABROUS 2
1834	3.32636	0.000556	0.300629	0.357722	5	131		8	TR34776|c0_g1	190.702	131	0	0	0.82105	0	TR34776|c0_g1	1133562	0.131067	4969	RNA binding
835	3.38141	0.000145	0.295735	0.353846	5	131		8	TR58820|c2_g2	205.313	131	0	0	0.816815	0	TR58820|c2_g2	343188	0.144079	5551	Protein kinase superfamily protein
930	3.40695	0.000163	0.293518	0.442457	3	130		8	TR62716|c1_g1	194.577	130	0	0	0.81485	0	TR62716|c1_g1	429106	0.13751	3491	eukaryotic translation initiation factor 2 family protein / eIF-2 family protein
2135	3.38853	0.000265	0.295113	0.412156	5	128		8	TR34741|c2_g1	205.484	128	0	0	0.816267	0	TR34741|c2_g1	489288	0.143589	918	ABC-2 type transporter family protein
1651	3.28491	0.000498	0.304423	0.327756	5	128		8	TR96779|c0_g1	197.055	128	0	0	0.824238	0	TR96779|c0_g1	865504	0.137034	6104	CPR5 protein, putative
603	3.3632	0.000759	0.297336	0.497938	5	127		8	TR88602|c2_g3	224.142	127	0	0	0.818215	0	TR88602|c2_g3	1155000	0.165035	925	Peptidyl-tRNA hydrolase family protein
1826	3.34687	0.00024	0.298787	0.329209	5	127		8	TR65123|c0_g1	186.827	127	0	0	0.819472	0	TR65123|c0_g1	520078	0.13194	6493	SEC6
1876	3.37869	0.000173	0.295973	0.541682	5	127		8	TR99780|c0_g1	230.063	127	0	0	0.817024	0	TR99780|c0_g1	391594	0.172074	501	PLC-like phosphodiesterases superfamily protein
435	3.31149	0.000837	0.301979	0.321651	5	126		8	TR52163|c1_g1	182.532	126	0	0	0.822193	0	TR52163|c1_g1	1194200	0.130003	7662	ARM repeat superfamily protein
1591	3.3498	0.00042	0.298525	0.401397	5	126		8	TR67720|c0_g1	194.46	126	0	0	0.819246	0	TR67720|c0_g1	830590	0.14512	0	Protein kinase superfamily protein
764	3.24032	0.000694	0.308612	0.358984	5	126		8	TR53224|c0_g3	217.651	126	0	0	0.827668	0	TR53224|c0_g3	1444524	0.143191	5849	neurofilament protein-related
788	3.28784	0.000279	0.304151	0.432508	5	126		8	TR77745|c0_g1	228.437	126	0	0	0.824013	0	TR77745|c0_g1	571248	0.155505	6997	#N/A
1160	3.35064	0.000344	0.298451	0.404	5	125		8	TR81390|c2_g1	206.288	125	0	0	0.819182	0	TR81390|c2_g1	532232	0.146402	1559	Coatomer, alpha subunit
159	3.36194	0.000309	0.297447	0.42671	5	125		8	TR69588|c0_g1	211.432	125	0	0	0.818312	0	TR69588|c0_g1	616454	0.149952	7057	P-loop containing nucleoside triphosphate hydrolases superfamily protein
1179	3.34206	0.00016	0.299217	0.311475	5	123		8	TR24202|c0_g1	194.667	123	0	0	0.819842	0	TR24202|c0_g1	333782	0.133884	2878	KCBP-interacting protein kinase
1295	3.34122	0.000301	0.299292	0.328935	5	123		8	TR9159|c0_g1	195.772	123	0	0	0.819906	0	TR9159|c0_g1	604822	0.134459	47	ACT-like protein tyrosine kinase family protein
170	3.3609	0.000282	0.29754	0.372036	3	122		8	TR59820|c0_g1	202.262	122	0	0	0.818393	0	TR59820|c0_g1	513970	0.14114	222	Protein phosphatase 2A regulatory B subunit family protein
1480	3.36948	0.000288	0.296782	0.351172	5	122		8	TR64198|c6_g1	188.107	122	0	0	0.817732	0	TR64198|c6_g1	497860	0.137104	772	Phosphoinositide phosphatase family protein
347	3.35064	0.000189	0.298451	0.34876	3	121		8	TR81270|c0_g1	186.76	121	0	0	0.819182	0	TR81270|c0_g1	396822	0.129785	1857	Na+/H+ antiporter 6
2169	3.27821	0.000444	0.305045	0.371849	5	120		8	TR53967|c0_g1	193.342	120	0	0	0.824753	0	TR53967|c0_g1	951480	0.138795	8204	BSD domain (BTF2-like transcription factors, Synapse-associated proteins and DOS2-like proteins)
1157	3.44672	0.000197	0.290131	0.391397	3	119		8	TR41462|c0_g1	209.16	119	0	0	0.81179	0	TR41462|c0_g1	504460	0.147192	1255	RNA-binding (RRM/RBD/RNP motifs) family protein
665	3.3452	0.000177	0.298936	0.40037	5	119		8	TR81263|c0_g1	223.697	119	0	0	0.8196	0	TR81263|c0_g1	439320	0.156213	4004	0
1232	3.38811	0.000128	0.29515	0.474142	5	118		8	TR58805|c0_g1	227.373	118	0	0	0.816299	0	TR58805|c0_g1	281142	0.168925	516	myb-like HTH transcriptional regulator family protein
724	3.29768	0.00118579	0.303244	0.368066	5	116		8	TR70435|c0_g1	189.345	116	0	0	0.823256	0	TR70435|c0_g1	1596196	0.138101	1145	0
2177	3.48629	4.78e-05	0.286838	0.510603	5	115		8	TR86606|c0_g1	219.4	115	0	0	0.808747	0	TR86606|c0_g1	146570	0.169552	7338	F-box family protein
2218	3.38476	0.000217	0.295442	0.414687	5	114		8	TR74164|c1_g1	198.132	114	0	0	0.816557	0	TR74164|c1_g1	472870	0.148747	1552	BES1/BZR1 homolog 3
787	3.37408	0.000247	0.296377	0.353361	5	114		8	TR87517|c1_g1	193.912	114	0	0	0.817378	0	TR87517|c1_g1	475828	0.138899	7284	0
574	3.37974	0.00054	0.295881	0.378951	5	113		8	TR26587|c0_g2	174.319	113	0	0	0.816943	0	TR26587|c0_g2	801766	0.13901	4899	UDP-galactose transporter 5
1849	3.45928	0.000307	0.289077	0.349241	5	113		8	TR46851|c0_g2	180.416	113	0	0	0.810824	0	TR46851|c0_g2	520144	0.131212	4004	0
1022	3.32468	0.000126	0.300781	0.374678	5	112		8	TR39921|c5_g1	211.089	112	0	0	0.821178	0	TR39921|c5_g1	348426	0.146285	7	Major facilitator superfamily protein
1917	3.31987	0.000271	0.301217	0.416544	5	111		8	TR81971|c0_g1	217.135	111	0	0	0.821549	0	TR81971|c0_g1	661572	0.149748	0	Protein kinase superfamily protein
887	3.39083	0.000446	0.294913	0.419516	5	110		8	TR40012|c1_g2	196.791	110	0	0	0.81609	0	TR40012|c1_g2	954184	0.141271	978	histidine kinase 3
909	3.4059	0.000604	0.293608	0.369691	5	109		8	TR82178|c0_g1	191.165	109	0	0	0.814931	0	TR82178|c0_g1	941572	0.143081	7205	homoserine kinase
988	3.453	0.000125	0.289603	0.383622	5	109		8	TR53950|c0_g1	198.56	109	0	0	0.811307	0	TR53950|c0_g1	258318	0.146647	973	Class II aminoacyl-tRNA and biotin synthetases superfamily protein
614	3.41909	0.000101	0.292475	0.51523	5	108		8	TR27652|c1_g1	212.991	108	0	0	0.813916	0	TR27652|c1_g1	261118	0.163462	163	homeobox-leucine zipper protein 4
1130	3.33389	0.000235	0.29995	0.321989	3	107		8	TR52199|c3_g1	197.589	107	0	0	0.82047	0	TR52199|c3_g1	419768	0.135613	6139	#N/A
1573	3.27674	0.000325	0.305181	0.333451	5	107		8	TR53936|c0_g1	193.084	107	0	0	0.824866	0	TR53936|c0_g1	578964	0.135118	5283	uridine-ribohydrolase 1
1163	3.22022	0.000417	0.310538	0.345193	6	106		8	TR82034|c0_g1	188.651	106	0	0	0.829214	0	TR82034|c0_g1	867528	0.125516	4795	RNApolymerase sigma subunit 2
401	3.33933	0.000598	0.299461	0.405861	5	105		8	TR45686|c0_g1	206.171	105	0	0	0.820051	0	TR45686|c0_g1	934540	0.150813	340	Integrase-type DNA-binding superfamily protein
675	3.29789	0.000879	0.303225	0.335348	5	105		8	TR89352|c1_g1	202.714	105	0	0	0.82324	0	TR89352|c1_g1	1387290	0.146788	1691	auxin response factor 4
712	3.35776	0.000429	0.297818	0.362271	5	105		8	TR67972|c0_g1	204.657	105	0	0	0.818634	0	TR67972|c0_g1	695916	0.14617	3581	RNA-binding KH domain-containing protein
441	3.30668	0.000556	0.302418	0.385304	5	103		8	TR53805|c0_g1	189.68	103	0	0	0.822563	0	TR53805|c0_g1	942184	0.142502	6587	flavodoxin family protein / radical SAM domain-containing protein
892	3.30186	0.000505	0.302859	0.317342	5	103		8	TR87869|c2_g1	198.146	103	0	0	0.822934	0	TR87869|c2_g1	623402	0.134238	3175	Protein of unknown function (DUF1666)
568	3.30772	0.000227	0.302323	0.346733	5	101		8	TR77424|c0_g1	205.267	101	0	0	0.822483	0	TR77424|c0_g1	429752	0.143745	9896	EMBRYO DEFECTIVE 140
1317	3.32154	0.000391	0.301065	0.393131	6	100		8	TR64207|c1_g1	190.32	100	0	0	0.82142	0	TR64207|c1_g1	710226	0.139934	5485	ARM repeat superfamily protein
495	3.38413	0.000425	0.295497	0.4094	5	99		8	TR83753|c0_g1	193.616	99	0	0	0.816605	0	TR83753|c0_g1	660458	0.150666	246	type one serine/threonine protein phosphatase 5
1770	3.39041	0.000227	0.294949	0.236684	5	97		8	TR71165|c0_g1	155.763	97	0	0	0.816122	0	TR71165|c0_g1	372074	0.114447	3	Leucine-rich receptor-like protein kinase family protein
1965	3.33389	0.000174	0.29995	0.397981	6	97		8	TR45888|c0_g1	176.072	97	0	0	0.82047	0	TR45888|c0_g1	370790	0.126036	316	Duplicated homeodomain-like superfamily protein
194	3.28072	0.000499	0.304811	0.324561	5	96		8	TR24666|c0_g1	191.438	96	0	0	0.82456	0	TR24666|c0_g1	845926	0.13472	3876	ubiquitin-specific protease 22
1482	3.42705	0.000486	0.291796	0.515351	5	96		8	TR59817|c0_g1	199.958	96	0	0	0.813304	0	TR59817|c0_g1	916130	0.165803	5691	GTP cyclohydrolase I
1116	3.39837	0.000454	0.294259	0.382755	5	95		8	TR38481|c1_g1	209.547	95	0	0	0.81551	0	TR38481|c1_g1	760190	0.155451	2932	DNA-binding protein with MIZ/SP-RING zinc finger, PHD-finger and SAP domain
1681	3.3923	0.0001	0.294786	0.337962	5	95		8	TR28327|c0_g1	196.716	95	0	0	0.815977	0	TR28327|c0_g1	201770	0.141015	6770	TBP-associated factor 15B
271	3.42726	7.07e-05	0.291779	0.511782	3	94		8	TR88609|c2_g3	205.426	94	0	0	0.813288	0	TR88609|c2_g3	160856	0.154921	59	#N/A
465	3.40444	8.52e-05	0.293734	0.363532	3	94		8	TR51047|c0_g1	195.723	94	0	0	0.815043	0	TR51047|c0_g1	214578	0.137157	5470	ARM repeat superfamily protein
1503	3.40067	0.000434	0.29406	0.378632	5	94		8	TR62063|c0_g1	184.713	94	0	0	0.815333	0	TR62063|c0_g1	681764	0.146589	5683	phosphate transporter 4;6
814	3.50324	0.000304	0.28545	0.479295	5	94		8	TR74294|c1_g1	193.436	94	0	0	0.807443	0	TR74294|c1_g1	553854	0.156375	1377	Homeodomain-like superfamily protein
1464	3.49257	0.000233	0.286322	0.382422	5	93		8	TR75643|c2_g1	175.57	93	0	0	0.808264	0	TR75643|c2_g1	451068	0.132606	5928	0
697	3.3297	0.000613	0.300327	0.346424	5	93		8	TR83507|c2_g1	187.151	93	0	0	0.820792	0	TR83507|c2_g1	990568	0.141025	9210	5'-3' exonuclease family protein
1502	3.4574	4.32e-05	0.289235	0.449116	5	92		8	TR48749|c0_g1	205.707	92	0	0	0.810969	0	TR48749|c0_g1	105180	0.158969	10527	#N/A
952	3.3431	0.00036	0.299123	0.361298	3	90		8	TR48754|c0_g1	185.522	90	0	0	0.819761	0	TR48754|c0_g1	592536	0.135023	3869	mRNA capping enzyme family protein
89	3.38141	0.000221	0.295735	0.328254	5	87		9	TR93685|c0_g1	179.897	87	0	0	0.816815	0	TR93685|c0_g1	341708	0.133257	4733	Nodulin-like / Major Facilitator Superfamily protein
874	3.49969	5.94e-05	0.28574	0.502052	5	86		8	TR78063|c0_g1	191.209	86	0	0	0.807716	0	TR78063|c0_g1	122916	0.165693	7144	F-box family protein
1170	3.37429	0.000121	0.296358	0.413165	5	85		8	TR29899|c0_g1	190.871	85	0	0	0.817362	0	TR29899|c0_g1	276336	0.149234	1247	Alcohol dehydrogenase transcription factor Myb/SANT-like family protein
1434	3.42621	0.00019	0.291868	0.404202	5	85		8	TR33168|c0_g1	170.435	85	0	0	0.813369	0	TR33168|c0_g1	297228	0.129806	3521	NAC domain containing protein 2
404	3.43437	0.000119	0.291174	0.392714	5	84		8	TR36258|c0_g1	191.179	84	0	0	0.812741	0	TR36258|c0_g1	219454	0.154301	8672	Adenine nucleotide alpha hydrolases-like superfamily protein
795	3.40758	0.000101	0.293464	0.404643	5	83		8	TR96191|c0_g2	191.229	83	0	0	0.814802	0	TR96191|c0_g2	218086	0.149398	5704	0
3184	3.55307	0.000188	0.281447	0.411924	3	82		8	TR69599|c0_g1	182.098	82	0	0	0.80361	0	TR69599|c0_g1	280512	0.14709	3301	Basic-leucine zipper (bZIP) transcription factor family protein
2011	3.44693	8.88e-05	0.290113	0.447456	3	82		8	TR88594|c1_g2	195.744	82	0	0	0.811774	0	TR88594|c1_g2	184826	0.149186	5084	Tudor/PWWP/MBT superfamily protein
2123	3.3722	0.000108	0.296542	0.344173	5	82		8	TR61877|c0_g1	177.488	82	0	0	0.817523	0	TR61877|c0_g1	218066	0.134156	1251	SNARE associated Golgi protein family
1854	3.45154	0.000119	0.289726	0.356218	5	82		8	TR83714|c0_g4	196.793	82	0	0	0.81142	0	TR83714|c0_g4	243742	0.147291	2937	Presenilin-2
1634	3.51832	0.000343	0.284227	0.457099	5	81		8	TR55854|c0_g1	195.79	81	0	0	0.806283	0	TR55854|c0_g1	516934	0.160211	3317	P-glycoprotein 6
686	3.52481	0.000124	0.283704	0.464198	5	81		8	TR54972|c0_g1	201.852	81	0	0	0.805784	0	TR54972|c0_g1	251826	0.158813	5015	ketose-bisphosphate aldolase class-II family protein
1031	3.43835	0.000315	0.290837	0.319701	5	79		8	TR93075|c0_g1	164.937	79	0	0	0.812435	0	TR93075|c0_g1	426868	0.121545	3099	#N/A
571	3.44191	0.000731	0.290536	0.45667	5	79		8	TR53856|c0_g1	182.405	79	0	0	0.812161	0	TR53856|c0_g1	1058794	0.152247	1600	LOV KELCH protein 2
109	3.57128	0.000141	0.280012	0.372294	5	78		8	TR64241|c1_g1	167.385	78	0	0	0.802209	0	TR64241|c1_g1	261978	0.145047	637	F-box family protein
2236	3.4373	0.000104	0.290926	0.394737	5	77		8	TR70483|c0_g1	205.104	77	0	0	0.812515	0	TR70483|c0_g1	212100	0.161119	2215	P-loop containing nucleoside triphosphate hydrolases superfamily protein
1347	3.41093	0.000172	0.293175	0.344156	5	77		8	TR100636|c0_g2	179.922	77	0	0	0.814544	0	TR100636|c0_g2	301454	0.137766	1252	S-adenosyl-L-methionine-dependent methyltransferases superfamily protein
392	3.53192	9.05e-05	0.283132	0.44566	5	77		8	TR87871|c0_g5	190.896	77	0	0	0.805237	0	TR87871|c0_g5	181700	0.151866	3626	Protein kinase superfamily protein
2600	3.50262	0.00160229	0.285501	0.421053	5	77		8	TR68393|c0_g1	163.026	77	0	0	0.807491	0	TR68393|c0_g1	1967432	0.133072	424	ABI five binding protein
187	3.41449	0.000452	0.29287	0.330175	5	76		8	TR29178|c0_g1	167.395	76	0	0	0.81427	0	TR29178|c0_g1	608580	0.134975	674	UDP-Glycosyltransferase superfamily protein
2469	3.50345	0.000163	0.285433	0.32	5	76		8	TR46430|c0_g2	160.566	76	0	0	0.807427	0	TR46430|c0_g2	270896	0.122663	115	Argonaute family protein
1564	3.53318	0.00044	0.283031	0.39027	5	75		8	TR31518|c0_g1	187.973	75	0	0	0.80514	0	TR31518|c0_g1	737508	0.152689	6318	temperature sensing protein-related
1279	3.53799	5.39e-05	0.282646	0.474505	3	73		8	TR65279|c0_g2	173.082	73	0	0	0.80477	0	TR65279|c0_g2	129814	0.146184	5342	DNA polymerase V family
1145	3.55516	0.000103	0.281281	0.482116	5	73		9	TR48082|c0_g1	180.877	73	0	0	0.803449	0	TR48082|c0_g1	204146	0.166094	568	syntaxin of plants 125
1287	3.39481	0.000178	0.294567	0.314688	5	73		8	TR79170|c0_g1	198.315	73	0	0	0.815784	0	TR79170|c0_g1	290592	0.146781	3459	Protein kinase superfamily protein
1272	3.43186	0.000416	0.291387	0.420704	5	70		8	TR46851|c0_g5	198.329	70	0	0	0.812934	0	TR46851|c0_g5	630300	0.159814	4004	0
978	3.46054	0.000139	0.288972	0.34399	5	69		9	TR33146|c0_g2	175.754	69	0	0	0.810728	0	TR33146|c0_g2	211366	0.13345	66	receptor like protein 35
1904	3.36466	0.000136	0.297206	0.295874	5	68		8	TR58812|c0_g1	172.647	68	0	0	0.818103	0	TR58812|c0_g1	243806	0.133113	6532	AMP-dependent synthetase and ligase family protein
2143	3.3699	0.000286	0.296745	0.325874	5	66		8	TR45536|c0_g1	178.258	66	0	0	0.8177	0	TR45536|c0_g1	470120	0.137864	648	5'-3' exoribonuclease 3
525	3.44945	0.000164	0.289902	0.348718	5	66		8	TR80377|c9_g1	162.197	66	0	0	0.811581	0	TR80377|c9_g1	270620	0.134939	2418	RNA-binding KH domain-containing protein
1614	3.37178	0.00031	0.296579	0.3338	5	66		8	TR40982|c0_g1	179.167	66	0	0	0.817555	0	TR40982|c0_g1	542174	0.141858	1407	NAD(P)H dehydrogenase B4
370	3.39104	0.000486	0.294895	0.408858	6	66		8	TR53186|c0_g2	204.727	66	0	0	0.816074	0	TR53186|c0_g2	617570	0.162329	4415	tripeptidyl peptidase ii
1409	3.38999	0.00011	0.294986	0.418269	5	65		8	TR50346|c0_g1	199.769	65	0	0	0.816154	0	TR50346|c0_g1	231550	0.162799	1388	Actin cross-linking protein
2754	3.46808	4.45e-05	0.288344	0.303075	5	64		8	TR38519|c0_g1	185.078	64	0	0	0.810148	0	TR38519|c0_g1	103478	0.146076	687	Protein of unknown function (DUF793)
925	3.52439	0.000247	0.283737	0.34127	5	64		8	TR74269|c0_g1	189.516	64	0	0	0.805816	0	TR74269|c0_g1	346796	0.15029	6917	ARM repeat superfamily protein
734	3.47101	0.000152	0.288101	0.338974	5	62		8	TR87495|c1_g1	180.113	62	0	0	0.809923	0	TR87495|c1_g1	255656	0.144193	312	Cyclin A3;1
984	3.33075	0.000353	0.300233	0.248546	5	62		8	TR84271|c2_g1	151.452	62	0	0	0.820711	0	TR84271|c2_g1	443882	0.114131	848	0
420	3.34268	0.000223	0.299161	0.316393	5	61		8	TR98912|c0_g1	176.148	61	0	0	0.819794	0	TR98912|c0_g1	311244	0.137926	6233	transducin family protein / WD-40 repeat family protein
3666	3.46891	6.81e-05	0.288275	0.339568	5	59		8	TR88698|c0_g1	175.949	59	0	0	0.810084	0	TR88698|c0_g1	141170	0.13909	9810	Tetratricopeptide repeat (TPR)-like superfamily protein
2372	3.47498	9.83e-05	0.287771	0.344828	3	58		8	TR59673|c0_g1	139.621	58	0	0	0.809617	0	TR59673|c0_g1	129066	0.120155	7542	histone-lysine N-methyltransferases
146	3.4147	0.000205	0.292852	0.245009	5	58		8	TR38301|c0_g3	157.741	58	0	0	0.814254	0	TR38301|c0_g3	236100	0.124095	261	sphingoid base hydroxylase 1
1713	3.5022	2.65e-05	0.285535	0.399879	5	58		8	TR38968|c1_g1	193.086	58	0	0	0.807523	0	TR38968|c1_g1	66254	0.156853	5141	SWAP (Suppressor-of-White-APricot)/surp RNA-binding domain-containing protein
1161	3.49529	4.34e-05	0.286099	0.488312	3	56		8	TR54969|c5_g1	173.339	56	0	0	0.808055	0	TR54969|c5_g1	106582	0.146773	815	sequence-specific DNA binding transcription factors
1541	3.41156	0.00110529	0.293121	0.444156	5	56		8	TR50336|c5_g1	189.089	56	0	0	0.814496	0	TR50336|c5_g1	1470966	0.158351	2950	alpha/beta-Hydrolases superfamily protein
1034	3.48901	0.000201	0.286614	0.383838	5	55		9	TR61938|c2_g2	165	55	0	0	0.808538	0	TR61938|c2_g2	258000	0.139712	2393	0
2283	3.45489	4.17e-05	0.289445	0.307477	5	54		8	TR38380|c0_g1	185.593	54	0	0	0.811162	0	TR38380|c0_g1	83748	0.146946	4259	mitogen-activated protein kinase kinase kinase 3
865	3.43395	0.000237	0.291209	0.302586	6	54		8	TR100011|c0_g1	174.241	54	0	0	0.812773	0	TR100011|c0_g1	342658	0.140276	6047	myb domain protein 4r1
956	3.53318	5.4e-05	0.283031	0.495458	6	54		9	TR34783|c0_g1	207.796	54	0	0	0.80514	0	TR34783|c0_g1	111150	0.180206	212	trehalose-phosphatase/synthase 9
2293	3.4149	0.000287	0.292834	0.563135	5	53		8	TR62719|c0_g2	238.755	53	0	0	0.814238	0	TR62719|c0_g2	397710	0.202646	4960	snRNA activating complex family protein
2370	3.453	0.000184	0.289603	0.391872	5	53		8	TR74186|c0_g1	166.321	53	0	0	0.811307	0	TR74186|c0_g1	214168	0.139531	2033	PLC-like phosphodiesterase family protein
2652	3.49738	8.24e-05	0.285928	0.404209	5	53		8	TR82060|c0_g1	170.132	53	0	0	0.807894	0	TR82060|c0_g1	144640	0.146287	1301	SEC14 cytosolic factor family protein / phosphoglyceride transfer family protein
3083	3.66862	0.000187	0.272582	0.418039	5	51		8	TR83710|c0_g2	151.804	51	0	0	0.794721	0	TR83710|c0_g2	274220	0.150152	424	ABI five binding protein
2897	3.68872	9.79e-05	0.271097	0.540408	5	50		9	TR100896|c1_g1	168.36	50	0	0	0.793176	0	TR100896|c1_g1	140126	0.174286	9809	GRAS family transcription factor
1579	3.40528	4.77e-05	0.293662	0.354286	6	50		8	TR89282|c0_g1	173.96	50	0	0	0.814979	0	TR89282|c0_g1	123338	0.138503	3	Leucine-rich receptor-like protein kinase family protein
2439	3.5382	0.000177	0.282629	0.343537	3	49		8	TR45310|c0_g1	184.776	49	0	0	0.804754	0	TR45310|c0_g1	237102	0.147804	416	Amino acid permease family protein
1330	3.59096	0.000127	0.278477	0.414007	5	48		8	TR77467|c0_g1	148.729	48	0	0	0.800696	0	TR77467|c0_g1	216764	0.151898	2942	protein phosphatase 2A-2
2412	3.58363	0.000223	0.279047	0.289547	5	47		9	TR64247|c1_g2	153.298	47	0	0	0.801259	0	TR64247|c1_g2	282736	0.133516	725	cationic amino acid transporter 5
2290	3.55076	0.000135	0.28163	0.371981	3	46		8	TR26233|c0_g1	180.717	46	0	0	0.803787	0	TR26233|c0_g1	206376	0.152633	6761	Hydroxyproline-rich glycoprotein family protein
849	3.68348	0.000706	0.271482	0.483092	5	46		9	TR66118|c0_g1	185.87	46	0	0	0.793578	0	TR66118|c0_g1	1260120	0.18061	5190	proteolysis 6
2511	3.43626	9.33e-05	0.291014	0.298551	6	46		8	TR51035|c1_g3	174.565	46	0	0	0.812596	0	TR51035|c1_g3	128772	0.142852	2721	RNA binding;abscisic acid binding
1159	3.62257	3.31e-05	0.276047	0.546465	5	45		9	TR28142|c0_g1	217.178	45	0	0	0.798264	0	TR28142|c0_g1	61826	0.184518	356	GRAS family transcription factor
706	3.55558	0.000133	0.281248	0.343434	5	45		9	TR53964|c0_g1	150.067	45	0	0	0.803417	0	TR53964|c0_g1	155018	0.145251	1822	Haloacid dehalogenase-like hydrolase (HAD) superfamily protein
2712	3.57442	0.000203	0.279766	0.511628	5	44		9	TR54080|c8_g1	198.205	44	0	0	0.801968	0	TR54080|c8_g1	239590	0.190215	291	cytochrome P450, family 78, subfamily A, polypeptide 6
1666	3.55244	0.000144	0.281497	0.293844	3	42		8	TR77147|c0_g1	135.69	42	0	0	0.803659	0	TR77147|c0_g1	154954	0.120807	9109	Outer arm dynein light chain 1 protein
2051	3.64685	2.52e-05	0.274209	0.591173	5	42		9	TR82077|c0_g1	186.619	42	0	0	0.796396	0	TR82077|c0_g1	45974	0.195208	1306	Acyl-CoA N-acyltransferases (NAT) superfamily protein
631	3.67951	0.000161	0.271776	0.461092	5	42		8	TR80438|c9_g1	148.476	42	0	0	0.793884	0	TR80438|c9_g1	289916	0.155472	7816	transcription coactivators
2533	3.52104	7.98e-05	0.284007	0.304297	6	42		8	TR97649|c0_g1	151.976	42	0	0	0.806074	0	TR97649|c0_g1	115874	0.141505	186	oligopeptide transporter 4
1575	3.426	0.000159	0.291886	0.317949	5	40		8	TR89321|c0_g1	182.675	40	0	0	0.813385	0	TR89321|c0_g1	219274	0.150971	5	Protein kinase superfamily protein
1877	3.54637	4.85e-05	0.281979	0.433333	5	40		8	TR66546|c0_g1	192.65	40	0	0	0.804126	0	TR66546|c0_g1	92750	0.17367	9757	Thioredoxin superfamily protein
2066	3.5246	2.26e-05	0.28372	0.365385	6	40		8	TR68922|c8_g2	174.275	40	0	0	0.8058	0	TR68922|c8_g2	51234	0.158144	47	ACT-like protein tyrosine kinase family protein
1935	3.53109	9.49e-05	0.283199	0.319838	5	39		8	TR61224|c0_g1	167.513	39	0	0	0.805301	0	TR61224|c0_g1	121490	0.147957	10650	RNA-directed DNA polymerase (reverse transcriptase)-related family protein
3124	3.5001	3.22e-05	0.285706	0.403983	5	38		8	TR66090|c0_g1	164.132	38	0	0	0.807684	0	TR66090|c0_g1	81798	0.158428	8823	0
1036	3.50387	6.48e-05	0.285398	0.385714	5	36		8	TR43603|c0_g1	210.639	36	0	0	0.807394	0	TR43603|c0_g1	102852	0.185913	0	Protein kinase superfamily protein
3358	3.56144	7.46e-05	0.280785	0.309244	5	35		8	TR27460|c0_g2	163.286	35	0	0	0.802966	0	TR27460|c0_g2	105558	0.148525	56	FAR1-related sequence 2
1690	3.49738	0.000923	0.285928	0.267227	5	35		8	TR43548|c0_g1	136.229	35	0	0	0.807894	0	TR43548|c0_g1	849942	0.129714	3686	CLIP-associated protein
2767	3.6525	3.39e-06	0.273785	0.549242	5	33		8	TR46915|c1_g1	161.091	33	0	0	0.795961	0	TR46915|c1_g1	8440	0.194789	20	GAG/POL/ENV polyprotein
2970	3.62152	7.67e-05	0.276127	0.488636	5	33		8	TR48403|c0_g1	192.303	33	0	0	0.798345	0	TR48403|c0_g1	112612	0.183964	5049	phytochrome kinase substrate 4
2351	3.50911	2.62e-05	0.284973	0.27621	5	32		8	TR30750|c9_g1	160.906	32	0	0	0.806992	0	TR30750|c9_g1	51390	0.145985	2462	tRNA/rRNA methyltransferase (SpoU) family protein
915	3.72765	3.03e-05	0.268265	0.689516	5	32		9	TR97699|c0_g1	167.938	32	0	0	0.790181	0	TR97699|c0_g1	40906	0.201326	239	calmodulin 8
1506	3.61754	0.000243	0.276431	0.475269	5	31		9	TR45546|c4_g2	176.774	31	0	0	0.798651	0	TR45546|c4_g2	206244	0.188792	2494	prenylcysteine methylesterase
2423	3.63764	1.21e-05	0.274904	0.389163	6	29		8	TR68657|c0_g1	164.552	29	0	0	0.797105	0	TR68657|c0_g1	21652	0.168944	3527	intracellular protein transport protein USO1-related
2824	3.61252	2.27e-05	0.276815	0.33	3	25		8	TR48752|c0_g1	168.96	25	0	0	0.799037	0	TR48752|c0_g1	39238	0.162775	2608	sphere organelles protein-related
2260	3.61566	0.000469	0.276575	0.152047	3	19		9	TR91506|c0_g1	104.789	19	0	0	0.798796	0	TR91506|c0_g1	473100	0.112628	126	CCCH-type zinc finger protein with ARM repeat domain
2576	3.73121	9.05e-05	0.268009	0.431373	5	18		9	TR82922|c1_g2	219.167	18	0	0	0.789907	0	TR82922|c1_g2	199058	0.233594	1887	Ubiquitin-like superfamily protein
