# Supplementary material for: Altered Gene Regulatory Networks Are Associated With the Transition From C3 to Crassulacean Acid Metabolism in Erycina (Oncidiinae: Orchidaceae)
Source: Front Plant Sci. 2019 Jan 28;9:2000. doi: 10.3389/fpls.2018.02000 (PMC6360190; doi:10.3389/fpls.2018.02000)
Supplement: Supplementary file 9 [file Table_6.xlsx]

## Sheet: E. crista-galli GO RSL1 network
GO ID	P-value	FDR p-value	Annotation
GO:0009941	7.22833e-48	7.69095e-45	chloroplast envelope
GO:0009570	2.85629e-42	1.51955e-39	chloroplast stroma
GO:0009507	3.89796e-41	1.38248e-38	chloroplast
GO:0022626	6.72791e-30	1.78962e-27	cytosolic ribosome
GO:0005777	6.42974e-16	1.36825e-13	peroxisome
GO:0005576	8.45391e-12	1.49916e-09	extracellular region
GO:0006364	2.90268e-10	4.41207e-08	rRNA processing
GO:0003674	5.93799e-10	7.89753e-08	molecular_function
GO:0009651	1.22882e-09	1.45274e-07	response to salt stress
GO:0010287	1.99071e-09	2.11811e-07	plastoglobule
GO:0006508	7.81146e-09	6.92617e-07	proteolysis
GO:0019288	7.81146e-09	6.92617e-07	isopentenyl diphosphate biosynthetic process, methylerythritol 4-phosphate pathway
GO:0009407	1.82039e-08	1.48992e-06	toxin catabolic process
GO:0015979	3.70683e-08	2.81719e-06	photosynthesis
GO:0006098	3.56331e-07	2.52757e-05	pentose-phosphate shunt
GO:0009505	8.25558e-07	5.48996e-05	plant-type cell wall
GO:0005525	1.13785e-06	7.12163e-05	GTP binding
GO:0005618	1.87507e-06	0.000110838	cell wall
GO:0004553	2.77542e-06	0.000155424	hydrolase activity, hydrolyzing O-glycosyl compounds
GO:0019825	3.88306e-06	0.000206579	oxygen binding
GO:0006261	5.35068e-06	0.000271101	DNA-dependent DNA replication
GO:0005774	6.30018e-06	0.0003047	vacuolar membrane
GO:0010027	7.9061e-06	0.000359005	thylakoid membrane organization
GO:0048046	8.09787e-06	0.000359005	apoplast
GO:0006096	1.02811e-05	0.000437565	glycolytic process
GO:0009695	1.26523e-05	0.000517771	jasmonic acid biosynthetic process
GO:0005575	2.1658e-05	0.000853484	cellular_component
GO:0006457	4.6464e-05	0.00176563	protein folding
GO:0009536	5.25371e-05	0.00192757	plastid
GO:0016491	5.44557e-05	0.00193136	oxidoreductase activity
GO:0016787	7.3333e-05	0.00251698	hydrolase activity
GO:0019761	8.02167e-05	0.00266721	glucosinolate biosynthetic process
GO:0005773	0.00013224	0.00400797	vacuole
GO:0008194	0.000132985	0.00400797	UDP-glycosyltransferase activity
GO:0009739	0.000132985	0.00400797	response to gibberellin
GO:0015995	0.000135608	0.00400797	chlorophyll biosynthetic process
GO:0006412	0.000176502	0.00507563	translation
GO:0009414	0.000203644	0.00570204	response to water deprivation
GO:0016117	0.000213173	0.00581579	carotenoid biosynthetic process
GO:0009416	0.00023436	0.00623398	response to light stimulus
GO:0006281	0.000270335	0.00701552	DNA repair
GO:0009555	0.000279915	0.00709118	pollen development
GO:0007129	0.00048166	0.0119183	synapsis
GO:0001510	0.000576076	0.0133249	RNA methylation
GO:0006816	0.00055141	0.0133249	calcium ion transport
GO:0009684	0.000576076	0.0133249	indoleacetic acid biosynthetic process
GO:0009753	0.00067818	0.0153528	response to jasmonic acid
GO:0006633	0.000826381	0.0183181	fatty acid biosynthetic process
GO:0016132	0.000920154	0.0199805	brassinosteroid biosynthetic process
GO:0009658	0.000949841	0.0202126	chloroplast organization
GO:0006569	0.00108113	0.0221215	tryptophan catabolic process
GO:0006636	0.00108113	0.0221215	unsaturated fatty acid biosynthetic process
GO:0005975	0.00143782	0.0278152	carbohydrate metabolic process
GO:0009220	0.00139792	0.0278152	pyrimidine ribonucleotide biosynthetic process
GO:0009686	0.00141318	0.0278152	gibberellin biosynthetic process
GO:0016556	0.00147625	0.0280487	mRNA modification
GO:0005739	0.00184041	0.0338558	mitochondrion
GO:0019243	0.00184552	0.0338558	methylglyoxal catabolic process to D-lactate
GO:0016757	0.0023403	0.0422047	transferase activity, transferring glycosyl groups
GO:0007020	0.00240779	0.0426981	microtubule nucleation

## Sheet: E. pusilla GO RSL1 network
GO ID	P-value	FDR p-value	Annotation
GO:0009535	1.92208e-32	2.04317e-29	chloroplast thylakoid membrane
GO:0009941	2.42875e-17	1.29088e-14	chloroplast envelope
GO:0005794	2.27401e-12	8.05756e-10	Golgi apparatus
GO:0009534	1.26844e-10	3.37089e-08	chloroplast thylakoid
GO:0009408	7.69014e-10	1.63492e-07	response to heat
GO:0005802	1.32828e-09	2.35327e-07	trans-Golgi network
GO:0022626	3.88724e-09	5.90306e-07	cytosolic ribosome
GO:0003674	1.39496e-08	1.64761e-06	molecular_function
GO:0006412	1.29457e-08	1.64761e-06	translation
GO:0008150	4.27621e-08	4.54561e-06	biological_process
GO:0009507	8.50672e-08	8.22059e-06	chloroplast
GO:0009570	2.35988e-07	2.09046e-05	chloroplast stroma
GO:0016757	5.07605e-07	4.15065e-05	transferase activity, transferring glycosyl groups
GO:0006511	2.89361e-06	0.000205391	ubiquitin-dependent protein catabolic process
GO:0009407	2.89827e-06	0.000205391	toxin catabolic process
GO:0043247	1.54365e-05	0.00102556	telomere maintenance in response to DNA damage
GO:0006261	2.00675e-05	0.00125481	DNA-dependent DNA replication
GO:0006952	2.54962e-05	0.00150569	defense response
GO:0006508	3.93795e-05	0.00220318	proteolysis
GO:0001510	4.15277e-05	0.0022072	RNA methylation
GO:0005575	5.73119e-05	0.0024369	cellular_component
GO:0005774	5.26286e-05	0.0024369	vacuolar membrane
GO:0010103	5.62841e-05	0.0024369	stomatal complex morphogenesis
GO:0010207	5.47049e-05	0.0024369	photosystem II assembly
GO:0034968	5.44736e-05	0.0024369	histone lysine methylation
GO:0006275	8.36923e-05	0.0033661	regulation of DNA replication
GO:0032204	8.54983e-05	0.0033661	regulation of telomere maintenance
GO:0007010	0.000113467	0.00423985	cytoskeleton organization
GO:0008152	0.000119657	0.00423985	metabolic process
GO:0010498	0.00011919	0.00423985	proteasomal protein catabolic process
GO:0043481	0.000127247	0.00436333	anthocyanin accumulation in tissues in response to UV light
GO:0005743	0.0002087	0.00693275	mitochondrial inner membrane
GO:0034976	0.000231237	0.00744863	response to endoplasmic reticulum stress
GO:0015979	0.000291998	0.00912923	photosynthesis
GO:0000023	0.000403983	0.0119287	maltose metabolic process
GO:0009853	0.000394324	0.0119287	photorespiration
GO:0042542	0.000429842	0.0123493	response to hydrogen peroxide
GO:0007131	0.000451923	0.0126419	reciprocal meiotic recombination
GO:0010286	0.000505043	0.0134215	heat acclimation
GO:0042793	0.00050255	0.0134215	transcription from plastid promoter
GO:0000166	0.00056763	0.0147169	nucleotide binding
GO:0033044	0.000775409	0.0196252	regulation of chromosome organization
GO:0009165	0.000826914	0.0204421	nucleotide biosynthetic process
GO:0000271	0.000853427	0.020618	polysaccharide biosynthetic process
GO:0009640	0.00093923	0.0221867	photomorphogenesis
GO:0006281	0.00116068	0.0268217	DNA repair
GO:0048366	0.00119478	0.0270223	leaf development
GO:0007275	0.0012831	0.0284154	multicellular organismal development
GO:0005730	0.00133154	0.0286937	nucleolus
GO:0010584	0.00134966	0.0286937	pollen exine formation
GO:0006098	0.00141968	0.0290214	pentose-phosphate shunt
GO:0042138	0.00141968	0.0290214	meiotic DNA double-strand break formation
GO:0006633	0.00172342	0.0339258	fatty acid biosynthetic process
GO:0030244	0.00172342	0.0339258	cellulose biosynthetic process
GO:0009579	0.0018941	0.0366078	thylakoid
GO:0006306	0.00197605	0.0375096	DNA methylation
GO:0042744	0.002198	0.0405028	hydrogen peroxide catabolic process
GO:0048440	0.00220993	0.0405028	carpel development
GO:0008283	0.00248148	0.0447086	cell proliferation
GO:0019288	0.00255732	0.0453073	isopentenyl diphosphate biosynthetic process, methylerythritol 4-phosphate pathway
GO:0006406	0.00264929	0.0461477	mRNA export from nucleus
GO:0009409	0.00269159	0.0461477	response to cold
GO:0006869	0.00280089	0.0465211	lipid transport
GO:0048046	0.00276307	0.0465211	apoplast
GO:0071555	0.0028933	0.0473165	cell wall organization
GO:0003824	0.00298157	0.0476538	catalytic activity
GO:0005739	0.00300358	0.0476538	mitochondrion
